# Supplementary material for: Transcriptomic Analysis of Pseudoscorpion Venom Reveals a Unique Cocktail Dominated by Enzymes and Protease Inhibitors
Source: Toxins (Basel). 2018 May 18;10(5):207. doi: 10.3390/toxins10050207 (PMC5983263; doi:10.3390/toxins10050207)
Supplement: Supplementary file 1 [file toxins-10-00207-s001.zip]

Archive with 11 entries (9 files):
- toxins-299884/
- toxins-299884/Sapimelus_genes_ed.fas
- toxins-299884/Sapimelus_peptides.txt
- toxins-299884/Sapimelus_transcripts.txt
- toxins-299884/Supplementary Figure.docx
- toxins-299884/__MACOSX/
- toxins-299884/__MACOSX/._Sapimelus_genes_ed.fas
- toxins-299884/__MACOSX/._Sapimelus_peptides.txt
- toxins-299884/__MACOSX/._Sapimelus_transcripts.txt
- toxins-299884/__MACOSX/._Supplementary Figure.docx
- toxins-299884/__MACOSX/._Supplementary Figure.pdf
