# Supplementary material for: Transcriptomic Analysis of Pseudoscorpion Venom Reveals a Unique Cocktail Dominated by Enzymes and Protease Inhibitors
Source: Toxins (Basel). 2018 May 18;10(5):207. doi: 10.3390/toxins10050207 (PMC5983263; doi:10.3390/toxins10050207)
Supplement: Supplementary file 1 [file toxins-10-00207-s001.zip › toxins-299884/Sapimelus_genes_ed.fas]

>Sapi_DN107241_c0_g1_i1 [Organism=Synsphyronus apimelus] [Name for the assembly= Sapi 1.0] [Assembly method= Trinity v.2.6.6] [Sequencing technology= Illumina HiSeq2500] [BioSample Accession= SAMN08978769] [Project ID= PRJNA453445] [Contig/Isotig name= Sapi_] [Tissue type= Pedipalp] [Country= Australia] [moltype=transcribed_RNA] putative U8-agatoxin-like peptide	
ATGGAAGCATTTCGCGTCCTTTTGCCTATTGTCTCATTTCTCCTAATTCTAAACCTGATCGCCACGTCGGGCTATTACGTTGATGATGAGGACTATCCAATAAGGAATGATATTTTGCTGACAAATGAAGATAAGAGAGCCTGCATTCGAAGAGGGGGCACCTGTGATCACAGACCCAATGACTGCTGCTACAGCTCTTCCTGCCGGTGCAACCTTTGGGGGACCAACTGCAGATGTCAGAGGGCCGGTCTTTTTCAGAGATGGGGCTAA
>Sapi_DN114314_c0_g1_i1 [Organism=Synsphyronus apimelus] [Name for the assembly= Sapi 1.0] [Assembly method= Trinity v.2.6.6] [Sequencing technology= Illumina HiSeq2500] [BioSample Accession= SAMN08978769] [Project ID= PRJNA453445] [Contig/Isotig name= Sapi_] [Tissue type= Pedipalp] [Country= Australia] [moltype=transcribed_RNA] putative U8-agatoxin-like peptide	
ATGAACAGGGGGTTCCTCGTTACAGCTTTCATATTGGGCTCTCTCACGCTTCTTCTCAGCGCGGAAGCCTATTACTACGGAGGGCCCTTTCCAGAAGACTACAACACCCAACTCAAAAGGATCATGTTTAAATCCAGAAAGAGGAGCTGCATTCGACGCGGGATGAGCTGTGACCAGAGGCCCCATGACTGCTGCTACAACTCATCGTGTCGCTGCAACCTGTGGGGAACCAACTGCCGGTGCCAGAGGATGGGCCTCTTCCAGAAGTGGGGGAAATAA
>Sapi_DN110686_c0_g1_i2 [Organism=Synsphyronus apimelus] [Name for the assembly= Sapi 1.0] [Assembly method= Trinity v.2.6.6] [Sequencing technology= Illumina HiSeq2500] [BioSample Accession= SAMN08978769] [Project ID= PRJNA453445] [Contig/Isotig name= Sapi_] [Tissue type= Pedipalp] [Country= Australia] [moltype=transcribed_RNA] putative U8-agatoxin-like peptide	
CAAGAATTTATTTTTTCAACCGAAAGTAAGTCAGCTTCCAGAAAAAAAAGGCGGAGCTGCATTCGACGTGGCGGAATGTGCGATCACCGACCCCACGATTGCTGTTACAGTGCCTCTTGCCGCTGCAATTTGTGGGGGACAAACTGTAGGTGCCAGCGGCCGGGTTTCCTGCAAAGCCTAGGAAGATAA
>Sapi_DN126541_c0_g1_i2 [Organism=Synsphyronus apimelus] [Name for the assembly= Sapi 1.0] [Assembly method= Trinity v.2.6.6] [Sequencing technology= Illumina HiSeq2500] [BioSample Accession= SAMN08978769] [Project ID= PRJNA453445] [Contig/Isotig name= Sapi_] [Tissue type= Pedipalp] [Country= Australia] [moltype=transcribed_RNA] putative U8-agatoxin-like peptide	
ATGAACCACTTGCTTTGTGCGGTTGTGATCTTGGGCCTTCTGGCCGTTGCTCTCGCTGTTCCACAGGACTTCCTTCCAGAGGAAAATGACTTTCAAGACAATGGATTAGAAAATCTGTGGTTCGAAAAAAAGGTGAGCTGCCTGAGACGAGGACTGTCTTGCGACGGGCGTCCCAACGACTGCTGTCCCAACGCTAGCTGCCGCTGTAACCTGTGGGGGACCAACTGCCGCTGCCATAGGGCTGGCCTCTTCCAGCAGTGGGGAAAATAG
>Sapi_DN110686_c0_g1_i1 [Organism=Synsphyronus apimelus] [Name for the assembly= Sapi 1.0] [Assembly method= Trinity v.2.6.6] [Sequencing technology= Illumina HiSeq2500] [BioSample Accession= SAMN08978769] [Project ID= PRJNA453445] [Contig/Isotig name= Sapi_] [Tissue type= Pedipalp] [Country= Australia] [moltype=transcribed_RNA] putative U8-agatoxin-like peptide	
ATGGCCCGACTGAGTTGTCTCCTTCTTCTCCTGGCCCTGTCGATCCTGGTGACGGCCTTTATGGACGATGACATCGACCGATACCAAAAGCAATTAGCAAGAATTTATTTTTTCAACCGAAAGCGGAGCTGCATTCGACGTGGCGGAATGTGCGATCACCGACCCCACGATTGCTGTTACAGTGCCTCTTGCCGCTGCAATTTGTGGGGGACAAACTGTAGGTGCCAGCGGCCGGGTTTCCTGCAAAGCCTAGGAAGATAA
>Sapi_DN121296_c0_g2_i1 [Organism=Synsphyronus apimelus] [Name for the assembly= Sapi 1.0] [Assembly method= Trinity v.2.6.6] [Sequencing technology= Illumina HiSeq2500] [BioSample Accession= SAMN08978769] [Project ID= PRJNA453445] [Contig/Isotig name= Sapi_] [Tissue type= Pedipalp] [Country= Australia] [moltype=transcribed_RNA] putative U8-agatoxin-like peptide	
ATGGCATCACCTCCTCCCCCATTTATTGCTGAAGGGCCTGGCGAAGAAGACTACAACGACCGCCTCGCTAGCCTGATCATGAACGGTGCTGCTGACAAGCGGAGCTGCATCCGACGCGGGGGCAGCTGCGACGGCCGCGCCAACGACTGCTGCGCCAACTCCTCCTGTCGCTGCAACCTCTGGGGCACCAACTGCCGATGCCAACGCGCGGGGATCCTCAAATCCTGGGGGCGATAG
>Sapi_DN110686_c0_g1_i4 [Organism=Synsphyronus apimelus] [Name for the assembly= Sapi 1.0] [Assembly method= Trinity v.2.6.6] [Sequencing technology= Illumina HiSeq2500] [BioSample Accession= SAMN08978769] [Project ID= PRJNA453445] [Contig/Isotig name= Sapi_] [Tissue type= Pedipalp] [Country= Australia] [moltype=transcribed_RNA] putative U8-agatoxin-like peptide	
TGTTGTTGTTGCAGGCGGAGCTGCATTCGACGTGGCGGAATGTGCGATCACCGACCCCACGATTGCTGTTACAGTGCCTCTTGCCGCTGCAATTTGTGGGGGACAAACTGTAGGTGCCAGCGGCCGGGTTTCCTGCAAAGCCTAGGAAGATAA
>Sapi_DN97436_c0_g1_i1 [Organism=Synsphyronus apimelus] [Name for the assembly= Sapi 1.0] [Assembly method= Trinity v.2.6.6] [Sequencing technology= Illumina HiSeq2500] [BioSample Accession= SAMN08978769] [Project ID= PRJNA453445] [Contig/Isotig name= Sapi_] [Tissue type= Pedipalp] [Country= Australia] [moltype=transcribed_RNA] putative U33-theraphotoxin-Cgb1-like peptide	
ATGAAATATTTTATCTGCCTCGCGCTGATCGTCTTAGCATGTATATGGGCGGAGACATCTGCTCAAACGGTGTGTCAATCAGATTACGACTGTGGGCCTGATGCTTGCTGCAAGGGCTCGTTTTACGCGGGCAGAAAATGCAGAAGACTGGGCAGAGTCGGTGACGTATGTGATCTGCCTATCAATAAGGACAGACAAATGTACTGCCCCTGTCTCCCTGGCCTCGTGTGCACCATTCCTCTGGGTGACCGCTCTGCTTCATGCCAAGAAGAACAACGTTGA
>Sapi_DN118550_c0_g1_i1 [Organism=Synsphyronus apimelus] [Name for the assembly= Sapi 1.0] [Assembly method= Trinity v.2.6.6] [Sequencing technology= Illumina HiSeq2500] [BioSample Accession= SAMN08978769] [Project ID= PRJNA453445] [Contig/Isotig name= Sapi_] [Tissue type= Pedipalp] [Country= Australia] [moltype=transcribed_RNA] putative CAP
ACCAAAATGTTCTCCAGAAAGACAGTAAAAGAAGCAACTTCAAAGGATGGAGGACGGGTGGTTGTCGAGGAGACGATCCGAACAGTCCACACGGACCGTGGGACAACTACCACCACAACGGTCTTGGAAGGGGATTTCTCTAAAGCCTTCAAGGAGCTCGGCCTAGATGAAGCGTCTATTTCCAAGATGGGCGGCCAGCTGACCTCCAGATCTCAAACCGTGGAGAGGTCCGCAGGGTCCACCGTGGTCCAGAAATCCTTCGCTTCAGATGAGGAATTTGAATCTTTTATGCGGGACTTCAAGGAAGGAAAAATCACCGAAATTTCTCAAGTCATCAAGCGAGATGATGGGAAAGCCGCCAAGTCTGGTGAAGGCGATTCTTTCAAGGCCAGCAAATCAAATAAAAAGGGAGCGATCCAAACTTCTTTGTGCCAATCCACAGATGGTCCTAAGAAGGCCCAGCCGGATGAAGCAACATTCCAAAGAGAAGTCCTTGAGAAACACAACTTCTACAGGAAAAAACACGGAGTCCCAGCATTCGAGCTTTCACCAGATCTCTGCAGATTCTCCCAAGATTGGGCAGACGAACTTGCTCGGAAGGAGATCTTCCAACACCGACCCAAATCTGCTTACGGGGAGAACATCTACATGCAGTGCGGAGGGGACGAGGGCAGTGCAGGGACGAAGGCAGTTGAAAGTTGGTACAGTGAGATTCAAAAGTATCGTTTTGGCGGTGAAAACTTCATCCCAGGCACAGGCCATTTCACTCAAGTTGTGTGGGCGGGGAGCAAGAAGCTGGGCGTGGCCCGTTCACGCAGCCGCAGTGGGCGTGTGTTCGTGGTGGCCAACTACGACCCTGCAGGGAACATGCTGGGCCAGTTCTCTGCCAATGTCAAGAAGCCAAAATGA
>Sapi_DN152947_c0_g1_i1 [Organism=Synsphyronus apimelus] [Name for the assembly= Sapi 1.0] [Assembly method= Trinity v.2.6.6] [Sequencing technology= Illumina HiSeq2500] [BioSample Accession= SAMN08978769] [Project ID= PRJNA453445] [Contig/Isotig name= Sapi_] [Tissue type= Pedipalp] [Country= Australia] [moltype=transcribed_RNA] putative CAP
AGCCGATTGAACGAACTCAAGCAGGAGATCTTTCTGGAGAAGTTCCGGCAGGACTGCCTGGAGCGCCACAACGAGGTGAGAGACTTCCACGGCAGCATTCCACTGAGGTTCTCCCCCTCCCTGTCGAATGTCGCCCAGGAGTGGGCAGAGAAACTTGCCCAAGAGGACCGTCTGCTCCACCGGCCCCACAATGAGTATGGAGAGAACATCTACATGTTCAGCAGGGGGGACGAAGCTCCGTACGGCAAGGAGATCGTGGAGCTCTGGTACGTCGAG
>Sapi_DN74428_c0_g1_i1 [Organism=Synsphyronus apimelus] [Name for the assembly= Sapi 1.0] [Assembly method= Trinity v.2.6.6] [Sequencing technology= Illumina HiSeq2500] [BioSample Accession= SAMN08978769] [Project ID= PRJNA453445] [Contig/Isotig name= Sapi_] [Tissue type= Pedipalp] [Country= Australia] [moltype=transcribed_RNA] putative TIL
ATGCGAGCCTTCCTAGTTAGTGCTTTGCTGTTCAGCGCATGCGTTCTCCTCGTCTCATCTAACAGGATTAGAGGAAAACATTGCCGTCGTCCTGGAGAGGAGTATCTTGACTGTGGAACTGCCTGCCCTGACACCTGTGGCAATTATGTCCGAGCGAGGCCCTGCACCCTGCAATGTGTGCCTGGCTGCTTCTGCACCCGGGGCCTCGTCCGTAACAACAATGGAGACTGCGTTTCTCCTCGAGACTGCTAA
>Sapi_DN3318_c0_g1_i1 [Organism=Synsphyronus apimelus] [Name for the assembly= Sapi 1.0] [Assembly method= Trinity v.2.6.6] [Sequencing technology= Illumina HiSeq2500] [BioSample Accession= SAMN08978769] [Project ID= PRJNA453445] [Contig/Isotig name= Sapi_] [Tissue type= Pedipalp] [Country= Australia] [moltype=transcribed_RNA] putative Defensin
ATCTCCAAGTTCACCAAGCTCGCTATCGTTGTCGTCGCTCTCGCTGTCCTCATGACTCCCGTCTCTGCTGGATTTGGATGCCCCGGCAACGACCGCAAGTGCTCAGACTACTGCCGTAGCATTGGTCGCAACGGCGGTCACTGCGGTGGTTTCCTCTGGGGCACTTGCCAGTGCAACCAGTCCTAG
>Sapi_DN9877_c0_g1_i1 [Organism=Synsphyronus apimelus] [Name for the assembly= Sapi 1.0] [Assembly method= Trinity v.2.6.6] [Sequencing technology= Illumina HiSeq2500] [BioSample Accession= SAMN08978769] [Project ID= PRJNA453445] [Contig/Isotig name= Sapi_] [Tissue type= Pedipalp] [Country= Australia] [moltype=transcribed_RNA] putative Defensin
ATGTGCTCCTCCCACACCACCGTCGCTGCCTCTTCCCCAGCCAAGGCTCAAGGCAAGCTTTCCAAGTTCACCAAGGCCGCTATTGTCGTTGTCGCCGTCGCTGTCCTCATGACCCCCGTTTCCGCCGGATACGGATGCCCCGGAAACGACTACGAGTGCTCGGACTACTGCCGTAGCATTGGCCGCAACGGTGGCCACTGTGGTGGCTTCCTCTGGGCCACTTGCCAGTGCAACAAGTAA
>Sapi_DN69913_c0_g1_i1 [Organism=Synsphyronus apimelus] [Name for the assembly= Sapi 1.0] [Assembly method= Trinity v.2.6.6] [Sequencing technology= Illumina HiSeq2500] [BioSample Accession= SAMN08978769] [Project ID= PRJNA453445] [Contig/Isotig name= Sapi_] [Tissue type= Pedipalp] [Country= Australia] [moltype=transcribed_RNA] putative Defensin
AATAGCCGAGTATTGTGCGTTACTTTGGCTCTTGTCCTGCTTGCGATTGGAAGCGCGGACGCCATCTGCCCCTTCAACAAATGGAAATGTGACAGCGATTGCATCGATAAAGGGAGAACGGGTGGACGTTGCGGCGGCTTCATGTGGATGAAGTGCATATGTGACGAAAATTTACGAAACAGCAATGCTACTCCTAGTTCCAAATAG
>Sapi_DN77166_c0_g1_i1 [Organism=Synsphyronus apimelus] [Name for the assembly= Sapi 1.0] [Assembly method= Trinity v.2.6.6] [Sequencing technology= Illumina HiSeq2500] [BioSample Accession= SAMN08978769] [Project ID= PRJNA453445] [Contig/Isotig name= Sapi_] [Tissue type= Pedipalp] [Country= Australia] [moltype=transcribed_RNA] putative Defensin
ATGGTGGAAGGAGGCTTCGGTTGTCCCTTCAACGAGTACCAGTGCCATAGCCATTGTCTGAGCATAAGGAGGAGAGGAGGATATTGTGCCGGGTTCCTCAGGTGGACTTGCACCTGCTACAATAGTCCCGTGGTGGAGCCGACAAGCAACCCCCGGCTGTTCTCTACTTGA
>Sapi_DN109140_c0_g1_i1 [Organism=Synsphyronus apimelus] [Name for the assembly= Sapi 1.0] [Assembly method= Trinity v.2.6.6] [Sequencing technology= Illumina HiSeq2500] [BioSample Accession= SAMN08978769] [Project ID= PRJNA453445] [Contig/Isotig name= Sapi_] [Tissue type= Pedipalp] [Country= Australia] [moltype=transcribed_RNA] putative Defensin
ATGAAAGTCTACGGCTGGTGTTTATTGGTCCTTCTTCTGGCCATCGCCGTGGGCCAGGTCGAGATGATCTCGGGAACCCACGGTTGCCCCATGAACGAGGAGCAGTGCGAACTACACTGTTTCGACAAAGGCCGGCCGGGGGGTTATTGCGGAGGTCCTATGCGACGAATGTGCACCTGTCACAGTCGTTTCACTTGA
>Sapi_DN112035_c0_g1_i1 [Organism=Synsphyronus apimelus] [Name for the assembly= Sapi 1.0] [Assembly method= Trinity v.2.6.6] [Sequencing technology= Illumina HiSeq2500] [BioSample Accession= SAMN08978769] [Project ID= PRJNA453445] [Contig/Isotig name= Sapi_] [Tissue type= Pedipalp] [Country= Australia] [moltype=transcribed_RNA] putative Defensin
ATGAATCTCTCTAGCATGCAGACCAAATCATCCGCCCTCCTGATCTTCTTCTTATTGTTCGCCTTAGGTCCTATGGCCTTGGTGGACGCAGGATTTGGCTGCCCTTTCAATGCATATACATGCCACAACCATTGCCAGAGCATTGGCCGAGCTGGAGGTTACTGCGCAGGCTCATTTCGTACTACATGCACGTGCTACAGGAGCTGA
>Sapi_DN106638_c0_g2_i1 [Organism=Synsphyronus apimelus] [Name for the assembly= Sapi 1.0] [Assembly method= Trinity v.2.6.6] [Sequencing technology= Illumina HiSeq2500] [BioSample Accession= SAMN08978769] [Project ID= PRJNA453445] [Contig/Isotig name= Sapi_] [Tissue type= Pedipalp] [Country= Australia] [moltype=transcribed_RNA] putative Defensin
AACAGCATGGTGGAAGGAGGCTTCGGTTGTCCCTTCAACGAGTACCAGTGCCATAGCCATTGTCTGAGCATAA
>Sapi_DN118749_c0_g1_i1 [Organism=Synsphyronus apimelus] [Name for the assembly= Sapi 1.0] [Assembly method= Trinity v.2.6.6] [Sequencing technology= Illumina HiSeq2500] [BioSample Accession= SAMN08978769] [Project ID= PRJNA453445] [Contig/Isotig name= Sapi_] [Tissue type= Pedipalp] [Country= Australia] [moltype=transcribed_RNA] putative Defensin
ATGAAGGCCTTGACGACACTTTGCTTAGTGCTCCTAGCCTTCGGAACTCTCGGATTCTTAGGAGCGGCGGAAGCTGGGTTTGGGTGCCCCTTCAACCGCAGCCAATGCCACAGCCACTGCAGGAGCATAGGTCGCAGGGGTGGATACTGTGCAGGTGCCCTCCGGACCACATGCACCTGTTACCGGCGTTGA
>Sapi_DN118749_c0_g1_i2 [Organism=Synsphyronus apimelus] [Name for the assembly= Sapi 1.0] [Assembly method= Trinity v.2.6.6] [Sequencing technology= Illumina HiSeq2500] [BioSample Accession= SAMN08978769] [Project ID= PRJNA453445] [Contig/Isotig name= Sapi_] [Tissue type= Pedipalp] [Country= Australia] [moltype=transcribed_RNA] putative Defensin
ATGAAGGCCTTGACGACACTTTGCTTAGTGCTCCTAGCCTTCGGAACTCTCGGATTCTTAGGAGAAGCGGAAGCTGGGTTTGGGTGCCCCTTCAACCGCAGCCAATGCCACAACCACTGCAGGAGCATAGGTCGCAGGGGTGGATACTGTGCGGGGGCCCTCCGGACCACATGCACCTGTTACCGGCGTTGA
>Sapi_DN118749_c0_g1_i3 [Organism=Synsphyronus apimelus] [Name for the assembly= Sapi 1.0] [Assembly method= Trinity v.2.6.6] [Sequencing technology= Illumina HiSeq2500] [BioSample Accession= SAMN08978769] [Project ID= PRJNA453445] [Contig/Isotig name= Sapi_] [Tissue type= Pedipalp] [Country= Australia] [moltype=transcribed_RNA] putative Defensin
ATGAAGGCCTTGACGACACTTTGCTTAGTGCTCCTAGCCTTCGGAACTCTCGGATTCTTAGGAGCGGCGGAAGCTGGGTTTGGGTGCCCCTTCAACCGCAGCCAATGCCACAACCACTGCAAGAGCACAGGTCGCAGGGGTGGATACTGTGCAGGGGCTCTCCGGACCACATGCACCTGTTACCGGCGTTGA
>Sapi_DN118749_c0_g1_i4 [Organism=Synsphyronus apimelus] [Name for the assembly= Sapi 1.0] [Assembly method= Trinity v.2.6.6] [Sequencing technology= Illumina HiSeq2500] [BioSample Accession= SAMN08978769] [Project ID= PRJNA453445] [Contig/Isotig name= Sapi_] [Tissue type= Pedipalp] [Country= Australia] [moltype=transcribed_RNA] putative Defensin
CACTGCAGGAGCATAGGTCGCAGGGGTGGATACTGTGCAGGTGCCCTCCGGACCACATGCACCTGTTACCGGCGTTGA
>Sapi_DN118749_c0_g1_i5 [Organism=Synsphyronus apimelus] [Name for the assembly= Sapi 1.0] [Assembly method= Trinity v.2.6.6] [Sequencing technology= Illumina HiSeq2500] [BioSample Accession= SAMN08978769] [Project ID= PRJNA453445] [Contig/Isotig name= Sapi_] [Tissue type= Pedipalp] [Country= Australia] [moltype=transcribed_RNA] putative Defensin
ATGAAGACCCAAGTCACCTTTCTCATGGTCTTTCTCCTCATCTTTGTAATGGGATTCTTAGGAGAAGCGGAAGCTGGGTTTGGGTGCCCCTTCAACCGCAGCCAATGCCACAACCACTGCAGGAGCATAGGTCGCAGGGGTGGATACTGTGCGGGGGCCCTCCGGACCACATGCACCTGTTACCGGCGTTGA
>Sapi_DN118749_c0_g1_i6 [Organism=Synsphyronus apimelus] [Name for the assembly= Sapi 1.0] [Assembly method= Trinity v.2.6.6] [Sequencing technology= Illumina HiSeq2500] [BioSample Accession= SAMN08978769] [Project ID= PRJNA453445] [Contig/Isotig name= Sapi_] [Tissue type= Pedipalp] [Country= Australia] [moltype=transcribed_RNA] putative Defensin
ATGTCCTTACCTCTTTGCGCAGGATTCTTAGGAGAAGCGGAAGCTGGGTTTGGGTGCCCCTTCAACCGCAGCCAATGCCACAACCACTGCAGGAGCATAGGTCGCAGGGGTGGATACTGTGCGGGGGCCCTCCGGACCACATGCACCTGTTACCGGCGTTGA
>Sapi_DN143629_c0_g1_i1 [Organism=Synsphyronus apimelus] [Name for the assembly= Sapi 1.0] [Assembly method= Trinity v.2.6.6] [Sequencing technology= Illumina HiSeq2500] [BioSample Accession= SAMN08978769] [Project ID= PRJNA453445] [Contig/Isotig name= Sapi_] [Tissue type= Pedipalp] [Country= Australia] [moltype=transcribed_RNA] putative Hyaluronidase
GCCTTGCAGAACCACCGGGAACAATTGAAGCGAGACGTGAAACATCTTATACCCGAGATGGACTATAACGGCATCGTGGCTATCCGCAATCTTCCCTGGAATCCCATCTGGGAGCTCAACACCGGCCAGAAGTCGGTTTACGTGACCGAGACCATTAAAGCACTCCCACCTTCAGACCTGCAGGACAACTCTTCTTTTTACCGTTCTCTGTTTGAAGATGCGGCCTTGTCTTTTCTTGGTGTTACTTTACTTGAGGCAAAAACTCTGCGCCCTCAAGCCTTCTGGTGCTATTTGGGATTGCCGCGCTGTGACGGA
>Sapi_DN64092_c0_g2_i1 [Organism=Synsphyronus apimelus] [Name for the assembly= Sapi 1.0] [Assembly method= Trinity v.2.6.6] [Sequencing technology= Illumina HiSeq2500] [BioSample Accession= SAMN08978769] [Project ID= PRJNA453445] [Contig/Isotig name= Sapi_] [Tissue type= Pedipalp] [Country= Australia] [moltype=transcribed_RNA] putative Phospholipase
GCTCCTATGTCTGAGAAGCCGACTGGAGCTGAGCGGCCAACCGTGGATGATGAGGTGGATGATTTCGTGACGGAGCAGTTGTATATCCACAGCAAACTCATGATCGTGGATGACCGCCTCATTATCTGTGGCTCAGCCAACATTAATGACCGATCTCAAGTTGGATATCGCGACTCCGAGATTGCCATAATCATCGAGGAC
>Sapi_DN98546_c0_g1_i1 [Organism=Synsphyronus apimelus] [Name for the assembly= Sapi 1.0] [Assembly method= Trinity v.2.6.6] [Sequencing technology= Illumina HiSeq2500] [BioSample Accession= SAMN08978769] [Project ID= PRJNA453445] [Contig/Isotig name= Sapi_] [Tissue type= Pedipalp] [Country= Australia] [moltype=transcribed_RNA] putative Phospholipase
TCGGCTCCCCCAGACCACCGTCTTGTTTCCACTTTCCTCGTCATTTACAACGGGAAGACTGTGGCTCGTCTCTCTCAGGCGGAGAGTGGTGTCCTCCACTCCTGCCACCTCCAGGAGCTCGACGAAGAATCGGACATCGAGGTCATGAAGACAAGGCACGCCAACCTACAAGAAGTGGACTTTGAAACCATGCTGACGGTCATTCGGGAATGCCGGTCGTTCCCTGAGCTGACCGCCACGGAGACCGCCCCTAACCACCCCCTCGCACCTACAGCTAACTTCTCTCAACCCTGGTCCGGGATTGTCCCAGGGACAAAGTGGTGCGGACCAGGGGACGTCGCGAGGGACTACGCCGATCTTGGCTCCCACCACGAAGTCGAC
>Sapi_DN98546_c0_g1_i2 [Organism=Synsphyronus apimelus] [Name for the assembly= Sapi 1.0] [Assembly method= Trinity v.2.6.6] [Sequencing technology= Illumina HiSeq2500] [BioSample Accession= SAMN08978769] [Project ID= PRJNA453445] [Contig/Isotig name= Sapi_] [Tissue type= Pedipalp] [Country= Australia] [moltype=transcribed_RNA] putative Phospholipase
CGCCATGACGTTTGCTTGCGTGGATTACCGCCATTACTAATCGAAGAATCGGACATCGAGGTCATGAAGACAAGGCACGCCAACCTACAAGAAGTGGACTTTGAAACCATGCTGACGGTCATTCGGGAATGCCGGTCGTTCCCTGAGCTGACCGCCACGGAGACCGCCCCTAACCACCCCCTCGCACCTACAGCTAACTTCTCTCAACCCTGGTCCGGGATTGTCCCAGGGACAAAGTGGTGCGGACCAGGGGACGTCGCGAGGGACTACGCCGATCTTGGCTCCCACCACGAAGTCGAC
>Sapi_DN56618_c0_g1_i1 [Organism=Synsphyronus apimelus] [Name for the assembly= Sapi 1.0] [Assembly method= Trinity v.2.6.6] [Sequencing technology= Illumina HiSeq2500] [BioSample Accession= SAMN08978769] [Project ID= PRJNA453445] [Contig/Isotig name= Sapi_] [Tissue type= Pedipalp] [Country= Australia] [moltype=transcribed_RNA] putative Phospholipase
GTGACACGCAACTGTCCGTGTCTAGCAAAGTCTTTGGCTAAGAAGTTCAACCTGCTTTGGTCCTTGGCATCCAGGAAGGCGGCGGTTATTCACTCATCGTCCCCTCAGAACCAACAGCAGGTTGAGACGTCACCGAGAGAGGGCGCTCCTTCCGAAGAGTCCGAGCTGGAGGCCATTGTGGCCTGCATGTCTCGGAGTGAGCGGTTCCTGCACATTGCCACCTTGGAGTATCTCCCTGTGTCAAAGACCCCTACTGATAAGGCAGTCAGGTATTGGCCTAGGCTGGATGACCTGTTAAGACGAGCGGCTCTGGACCGTGGCTTGCAGGTATCGCTCCTGGTCAGCCACTGGCAACATTCTTCTCAGGGATCTCGGCCCTTCCTTCGTTCTTTGGCAGCGCTTAATGGCTCTGCGCGGCTTGACGTTAAATTGTTCGTCATGCCATATGAAGATCAAGTCAATCGCAATAATTACATCGTAACTGACAATGGC
>Sapi_DN117202_c0_g1_i1 [Organism=Synsphyronus apimelus] [Name for the assembly= Sapi 1.0] [Assembly method= Trinity v.2.6.6] [Sequencing technology= Illumina HiSeq2500] [BioSample Accession= SAMN08978769] [Project ID= PRJNA453445] [Contig/Isotig name= Sapi_] [Tissue type= Pedipalp] [Country= Australia] [moltype=transcribed_RNA] putative Phospholipase
ATGAGGAACCTGCCCGCTGTATCCATCCCGTTGTCTCTTGTCTTCATTATCTTTGTCTCCTGCGCTGTCGCATCGACGTCGGAAGGTCAAGATGATGGGCAAGAAGTTCCGAATATTTCTGACAACCTGCAGAACCTCCCCAATTTGATCCCGGATACCAAGATCCCGATTATCGATGACCTCATTAAGAACAACGGGATGACGTGGAACATTTACAATGACGGCAAGCGGATGATGGAAATCCTCAACTTCACCACGCCAATCGGTATACTCCGTGGGGAGTATTGCTATGTTTATGGAGACATGTTTATTATAGACCAAATTCTGAAACTTGTGCCCCTCAAAACGGATGTCACTCCTGAGGAAATGGATGAACTCATCGATAAATGCGAACAAATTCAACAAAAGAACATGCTGAAAGGATCCATCATTCCGCAAGTAATTCTGGATCTTCCTGGAGGTATCTTTCGGCGTCTCGGCATTTTTCCAGGCACTCGCTGGTGTGGGGCTGGCGACATTGCCCGACAATATGAACATCTTGGCCCGGCAAAGGGGACCGATAAATGCTGCCGCACCCACGACCACTGCCCGGATAACATGCTGGCAGGAAAGAAAAAGAACGGCCTTGTCAACAACGGATTTTACACAAAAAGTCACTGCAACTGTGACAAAACGTTTTACAACTGTCTCAAGAAAGATGGCAGCACTACGTCCATGGCCGTTGGAGTGATGTTTTTTAACATCTTAAGAACTGAATGCTTTGATCAGGAGCACCCCCTCAAGTGCGTTAGGAAATTCCCGCCTTTCTTTGGCAAATGCATTAAGTACGAGTTGGACAAGAGGAAGCCTAAAAAGTGGCAGTTCATTGTCCCCAAGAGTTTTGAAGTCTCGGGAGATAACAAAGACATCGAAAAAATATTCAAAGAAGCCTTTTAA
>Sapi_DN117202_c0_g1_i2 [Organism=Synsphyronus apimelus] [Name for the assembly= Sapi 1.0] [Assembly method= Trinity v.2.6.6] [Sequencing technology= Illumina HiSeq2500] [BioSample Accession= SAMN08978769] [Project ID= PRJNA453445] [Contig/Isotig name= Sapi_] [Tissue type= Pedipalp] [Country= Australia] [moltype=transcribed_RNA] putative Phospholipase
GAAAAGTTTATTATAGACCAAATTCTGAAACTTGTGCCCCTCAAAACGGATGTCACTCCTGAGGAAATGGATGAACTCATCGATAAATGCGAACAAATTCAACAAAAGAACATGCTGAAAGGATCCATCATTCCGCAAGTAATTCTGGATCTTCCTGGAGGTATCTTTCGGCGTCTCGGCATTTTTCCAGGCACTCGCTGGTGTGGGGCTGGCGACATTGCCCGACAATATGAACATCTTGGCCCGGCAAAGGGGACCGATAAATGCTGCCGCACCCACGACCACTGCCCGGATAACATGCTGGCAGGAAAGAAAAAGAACGGCCTTGTCAACAACGGATTTTACACAAAAAGTCACTGCAACTGTGACAAAACGTTTTACAACTGTCTCAAGAAAGATGGCAGCACTACGTCCATGGCCGTTGGAGTGATGTTTTTTAACATCTTAAGAACTGAATGCTTTGATCAGGAGCACCCCCTCAAGTGCGTTAGGAAATTCCCGCCTTTCTTTGGCAAATGCATTAAGTACGAGTTGGACAAGAGGAAGCCTAAAAAGTGGCAGTTCATTGTCCCCAAGAGTTTTGAAGTCTCGGGAGATAACAAAGACATCGAAAAAATATTCAAAGAAGCCTTTTAAAATATTAATAAAAATATTTTTAAAAGCTCAAAAAAAAAA
>Sapi_DN117202_c0_g2_i1 [Organism=Synsphyronus apimelus] [Name for the assembly= Sapi 1.0] [Assembly method= Trinity v.2.6.6] [Sequencing technology= Illumina HiSeq2500] [BioSample Accession= SAMN08978769] [Project ID= PRJNA453445] [Contig/Isotig name= Sapi_] [Tissue type= Pedipalp] [Country= Australia] [moltype=transcribed_RNA] putative Phospholipase
TCCCAAGAGGAAAGAAAGATGAGGATCCTGTCCCTTGCCGTTTTCGCTCTTTTTTTCTCTTGCGTTGTAGCGCTGGCGACAGAAGGACAAAACGAGGTGGAAGAAGCCCCAAACTTTCTCGACAACTTTAAGGACATCAAAAACTTGATCCCGGATCCCAAGAATATCCGGGTTATCGACGACCTCATCAAGAACAATGGGTTGTCGTGGAAAATTTTCAGGGACGGCAAACGGATGGTCGAAGTCCTCAACTTCACCACACCATTCGGCATACTCCGTGGAGAGTATTGCTATGTGTATGGAGACATGTTTATTGTCGATCAATTTTTGAAACTTGTTCCATTCAAGACGGACCTCAGCCCTGAAGAAATGGACGAACTCATCACTAGATGCGAAGAAATACAAAAGAAGAACATGCTAAAAGGCTCCATCATCCCCCAAGTCCTCATGGATCTTCCCGGCGGAATGTTTCGTCGTCTCTTTATCTTTCCAGGAACCCGCTGGTGTGGTGCTGGCGACATCGCCAGAAATTATGAACAGCTCGGTCCAGCTAAAGAGACCGATAAATGCTGCCGCACCCACGACCATTGTCCGGATAGCATGGGGGCCGGAAAGGAGAAGTACGGTCTTACCAACAGCGGCTTCTACACAAAGAGTCACTGTGACTGCGACAAAAAGTTTTACGACTGCCTGAAGAACGATAGCAGCACGACTTCCACCGCCGTTGGAATACTCTTTTTCAACATCCTAGCAACTCCATGTTATGACGAGGAGCACCCCCTCGAGTGCGTCAAGAAATTCGCACTTATTGGTAAATGCACCAAATACAAGGTAGACAAGAGCCAGCCTAAAAAGTGGCAGTTCATTGACCCCAAGAACTTCGAAGTTTCAGGAGATAACAAAGACATCGACAAAATATTCAAAGAAGCTAAATAA
>Sapi_DN117202_c0_g2_i2 [Organism=Synsphyronus apimelus] [Name for the assembly= Sapi 1.0] [Assembly method= Trinity v.2.6.6] [Sequencing technology= Illumina HiSeq2500] [BioSample Accession= SAMN08978769] [Project ID= PRJNA453445] [Contig/Isotig name= Sapi_] [Tissue type= Pedipalp] [Country= Australia] [moltype=transcribed_RNA] putative Phospholipase
ATAAAATGTAACGTGTCGGCATTATGTTTGTTCACACCCAGGAGTCACTGTGACTGCGACAAAAAGTTTTACGACTGCCTGAAGAACGATAGCAGCACGACTTCCACCGCCGTTGGAATACTCTTTTTCAACATCCTAGCAACTCCATGTTATGACGAGGAGCACCCCCTCGAGTGCGTCAAGAAATTCGCACTTATTGGTAAATGCACCAAATACAAGGTAGACAAGAGCCAGCCTAAAAAGTGGCAGTTCATTGACCCCAAGAACTTCGAAGTTTCAGGAGATAACAAAGACATCGACAAAATATTCAAAGAAGCTAAATAA
>Sapi_DN123787_c0_g1_i1 [Organism=Synsphyronus apimelus] [Name for the assembly= Sapi 1.0] [Assembly method= Trinity v.2.6.6] [Sequencing technology= Illumina HiSeq2500] [BioSample Accession= SAMN08978769] [Project ID= PRJNA453445] [Contig/Isotig name= Sapi_] [Tissue type= Pedipalp] [Country= Australia] [moltype=transcribed_RNA] putative Phospholipase
ATGTTCTCTTGCTTGAGTGTGGTGGGAGTGGGGCTCTTGGCAGTTGTCATCAGCGCCCTGCCCTGGAACCATGACGAGGCTCTAAAATTCTTAAGCAAACCTCAAAGTGGCTGGACAATTTACTACGATAACAGGACCGCAGTCGAGATCCTCAACTTTTCTACCCCGATCGGCATCCTGAGTGGAGAGTACTGCTTTATGTACAGTGCATCCAATGTTCGGGATTCCTTGCTAACCTCCATTGTCGCGACAAAGAAGGAAGTATCCAGCAAAGAGATGGATGACCTGGTTACCCGATGCGAGGAGATCCAGGAAAAAAACATGAAAAACGGGACTCTGATCCTACAGCTCCTTAATGACCTTCCTGAAGGGATCCTCAGGCGTCTCGTCATCTTTCCAGGTACCAAGTGGTGCGGAGCTGGCAACATCGCTAGGAACGAGAGTGACCTGGGCTCCTCGAGAAAGACGGACGCCTGCTGTCGGGAGCACGACATGTGCCCAGATAACATCGCAGCTGGGGAGACCAAGCATAACCTTACCAACGATGGACATTACACCAAGAGCAATTGCAGCTGCGACGATAAATTTTACCAGTGTCTACAGGATGCAAACACCTTTACTGCCGATTCAGTGGGGACTCTGTACTTCAATGTCTTAGTCACGGAATGCTTCACGTATGCGCATCCCCTCAAGTGTGTGGATCGAAGCATCCCCCTTATTGGTGCGTGCACGAAGTATGAAGAGGACACGAGCGAACCCAAAGAATGGCAGTTTATCCCGCCAAAGAAATACGAAAGCTCTAGCAACGAGACTGACACCCAATGA
>Sapi_DN123787_c0_g1_i2 [Organism=Synsphyronus apimelus] [Name for the assembly= Sapi 1.0] [Assembly method= Trinity v.2.6.6] [Sequencing technology= Illumina HiSeq2500] [BioSample Accession= SAMN08978769] [Project ID= PRJNA453445] [Contig/Isotig name= Sapi_] [Tissue type= Pedipalp] [Country= Australia] [moltype=transcribed_RNA] putative Phospholipase
ATGTTCTCTTGCTTGAGTGTGGTGGGAGTGGGGCTCTTGGCAGTTGTCATCAGCGCCCTGCCCTGGAACCATGACGAGGCTCTAAAATTCTTAAGCAAACCTCAAAGTGGCTGGACAATTTACTACGATAACAGGACCGCAGTCGAGATCCTCAACTTTTCTACCCCGATCGGCATCCTGAGTGGAGAGTACTGCTTTATGTACAGTGCATCCAATGTTCGGGATTCCTTGCTAACCTCCATTGTCGCGACAAAGAAGGAAGTATCCAGCAAAGAGATGGATGACCTGGTTACCCGATGCGAGGAGATCCAGGAAAAAAACATGAAAAACGGGACTCTGATCCTACAGCTCCTTAATGACCTTCCTGAAGGGATCCTCAGGCGTCTCGTCATCTTTCCAGGTACCAAGTGGTGCGGAGCTGGCAACATCGCTAGGAACGAGAGTGACCTGGGCTCCTCGAGAAAGACGGACGCCTGCTGTCGGGAGCACGACATGTGCCCAGATAACATCGCAGCTGGGGAGACCAAGCATAACCTTACCAACGATGGACATTACACCAAGAGCAATTGCAGCTGCGACGATAAATTTTACCAGTGTCTACAGGATGCAAACACCTTTACTGCCGATTCAGTGGGGACTCTGTACTTCAATGTCTTAGTCACGGAATGCTTCACGTATGCGCATCCCCTCAAGTGTGTGGATCGAAGCATGTGGATCCCTTTCCTGGCGTTACATGGCAGAGTGGGAAAAGGCCTAGTACTATGGCCGTTTCGAACCTGGAATCCCTGGTTAAGCAGCCCCCTTATTGGTGCGTGCACGAAGTATGAAGAGGACACGAGCGAACCCAAAGAATGGCAGTTTATCCCGCCAAAGAAATACGAAAGCTCTAGCAACGAGACTGACACCCAATGA
>Sapi_DN131650_c0_g1_i1 [Organism=Synsphyronus apimelus] [Name for the assembly= Sapi 1.0] [Assembly method= Trinity v.2.6.6] [Sequencing technology= Illumina HiSeq2500] [BioSample Accession= SAMN08978769] [Project ID= PRJNA453445] [Contig/Isotig name= Sapi_] [Tissue type= Pedipalp] [Country= Australia] [moltype=transcribed_RNA] putative Phospholipase
GAAATCTACATTTGCGACTGGTGGTTGTCGCCTGAGTTGTACCTCCGCCGTCCTTCAGAGAAGAACGAAGAGTTCAGACTGGACCGTCTGCTCAAAAAGAAAGCGATGGAAGGTGTGATGATCTACATTGTTATCTATAAGGAAGTCTCTCTGGCCTTGACACTCGACTCTGCACACACAAAGATCTGGCTACAGGATCTTCATCCCAATATTCAAGTCCAACGCCATCCTGATCATTTGAAGGTCAATTCGACACAGTTTTGGGCTCACCACGAGAAAATTTGTGTAATTGATTGTCGCCTTGCGTTCATCGGTGGGCTAGATCTGTGCTTCGGGCGGTACGACAGCAGGACACATCAACTGGCG
>Sapi_DN138182_c0_g1_i1 [Organism=Synsphyronus apimelus] [Name for the assembly= Sapi 1.0] [Assembly method= Trinity v.2.6.6] [Sequencing technology= Illumina HiSeq2500] [BioSample Accession= SAMN08978769] [Project ID= PRJNA453445] [Contig/Isotig name= Sapi_] [Tissue type= Pedipalp] [Country= Australia] [moltype=transcribed_RNA] putative Phospholipase
GCCTATGATCCCTCGGCTGCAGACGCAATTGTCCGGGACCCACTCCACGACGACTTTTATGAGTCCTGGTGGAAGCGTGTGGCTCAGACCAACACTGAGATCTTCCGAGAGGTGTTCCGGTGTGTACCTGATGACTCTGTTGAGACCTGGAGTGACTACAAAGCGTTTATTCCGGATTCGAAAAAGATTCTGCTGGGACATGTGGCAATGGAGGGAGCAACTGTAGAGAAGGTGACGGAACGGTTGCAAAAAGTCACAGGACACCTGGTCGTGTTCCCAACACGGTTCCTGTGTAAAGAAAACCTCATGGGAGGAGCAGTCGAAGGAGCA
>Sapi_DN161586_c0_g1_i1 [Organism=Synsphyronus apimelus] [Name for the assembly= Sapi 1.0] [Assembly method= Trinity v.2.6.6] [Sequencing technology= Illumina HiSeq2500] [BioSample Accession= SAMN08978769] [Project ID= PRJNA453445] [Contig/Isotig name= Sapi_] [Tissue type= Pedipalp] [Country= Australia] [moltype=transcribed_RNA] putative Phospholipase
TATTTTTGGGCATTAGCTACAGCTCTTGAAAGCGCCAAAGAAGTCATCTACATAGCTGACTGGTGGCTTTCACCTGAGCTTTTTCTACGCCGCCCACCCGCTTATAGCGAAAATGACCGTGTAGACACAATCCTTAAAAGCCGTGCTGAAGCCGGCGTCAAAATCTATATCATAGTCTACAAAGAGGTCGAAGCCGCCTTAACATGTAATAGCCAA
>Sapi_DN137806_c0_g1_i1 [Organism=Synsphyronus apimelus] [Name for the assembly= Sapi 1.0] [Assembly method= Trinity v.2.6.6] [Sequencing technology= Illumina HiSeq2500] [BioSample Accession= SAMN08978769] [Project ID= PRJNA453445] [Contig/Isotig name= Sapi_] [Tissue type= Pedipalp] [Country= Australia] [moltype=transcribed_RNA] putative Phospholipase
ATGAAGACCTTGTGTTTGTTGTTCTTGACTGTATATATTGCTTTTGCTGTTGCTGATTGCGATTTCTCCCGCGGATGGGCCTGCAGTGGAGGAATTATCAAAACTCTTCACGTTGATGACGATGATGCCACCATCATGGAAGCTTACCCTGAATGTACTATGTACCAACAAGGAAAACTCAAGACCAGTGGAAGTGAAATCAGAATTGAATTCGATGGATTTTTGAACTTTGATTTCCTTTCTTGCGATATCATTGCAGATGGTGACTCCAATGAATGTGAATGTTACGATGAAGATGTTGTTTTTGAAATCAATGGCGACTGTGATACCCTCAGTGGACCAAATGGTGAACTTTGCAGTCCTGCCGCAAAGACCAGCGAATGCAACTTCAGAGAATGCCCAACTGGTCAAGATTTAGTCCCTAACCCAGACTATGTCTCATCTGCTAATGGTTGTGGTCCATCTAGTGTTCCAATCACTGCTCCTAGCTTCTCTTTCCTCACATGCTGCGAACAACACGATCTTTGCTATGGTGACTGTGTTGACAGCAAGAAGAAGTGTGATGATCTTTTCTATGAGTGCATGTACTGCTCTTGTCAAACTGAATCTTTCATTGAGCAAGCCCTTTGTGAAGAACTTGCTTGCATCTATTACCAAGCTGTCGATGAATTCGGTTGTGATGCTTTCACCTCCTCCCAAGAACAAGGATGCATTTGCTCCAGACAAAAGGACGTTAAGGTCGATTATGCTCCAATCCCAAGTAAATTCGGACCAGGTTTCAACACTACCAACAAGGCTGGAATCGTTTGCAGAGAACCATTCTCCGTTTCAGATAGTACTTGCCGCGGAAATAATGCTAGTTCT
>Sapi_DN145801_c0_g1_i1 [Organism=Synsphyronus apimelus] [Name for the assembly= Sapi 1.0] [Assembly method= Trinity v.2.6.6] [Sequencing technology= Illumina HiSeq2500] [BioSample Accession= SAMN08978769] [Project ID= PRJNA453445] [Contig/Isotig name= Sapi_] [Tissue type= Pedipalp] [Country= Australia] [moltype=transcribed_RNA] putative Phospholipase
CTCCGTCGGCCACCAGAGGAGAATGAAGAATTCAGGTTGGATAGGCTGCTTAAGAAGAAGGCGGAAGAGGGAATCAAGATTTACGTCGTCGTCTATAAAGAAATCACCCTTGCTTTGACATTGGACTCTTCCCACACAAAGAGATGGCTTCAGGACCTTCATCCAAACATTCAAGTTCAACGCCATCCTGATCACATCGGTGTGAACGCGACTCAATTCTGGGCTCACCACGAGAAAATCTGTGTCATTGACTGTCGCCTGGCATTCATCGGAGGACTTGATTTGTGCTTTGGAAGGTATGACAGCAAAACCCATCAGTTGTCAGATTATCATCCCTCGGGTACTGGAACCGTTTGGCCG
>Sapi_DN107977_c0_g1_i1 [Organism=Synsphyronus apimelus] [Name for the assembly= Sapi 1.0] [Assembly method= Trinity v.2.6.6] [Sequencing technology= Illumina HiSeq2500] [BioSample Accession= SAMN08978769] [Project ID= PRJNA453445] [Contig/Isotig name= Sapi_] [Tissue type= Pedipalp] [Country= Australia] [moltype=transcribed_RNA] putative Phospholipase
CTGAAGGCCTTTCGGACGGGATATGGCCTGGTCAACCTCTCCTTCTACACCAAGTCTCACTGCGACTGCGACAGGGACTTTTACGCCTGCCTCCATTCCAGCAAAAACCCACTGGCTGAAATCGTGGGAAAGGTTTACTTTAACGTCCTGAAGCCGGTGTGTTTGGCGGAGCGACCTTCACCCCCGTGTCTAGCAAACTCTAAACTTGGAGGTAGCCAGTGCACTACCGCCAGAGGTCCTGCCGCCATGATGGTCACCTATACGAATCTGAGGTTTTGA
>Sapi_DN122485_c0_g1_i1 [Organism=Synsphyronus apimelus] [Name for the assembly= Sapi 1.0] [Assembly method= Trinity v.2.6.6] [Sequencing technology= Illumina HiSeq2500] [BioSample Accession= SAMN08978769] [Project ID= PRJNA453445] [Contig/Isotig name= Sapi_] [Tissue type= Pedipalp] [Country= Australia] [moltype=transcribed_RNA] putative Phospholipase
ATGATCAATTATTTTAAACATGTATTAAGCAATAAAAAGACAATTGTCGAAGGAAGAGGAAAGTTGGATGTCACTGAAGCAGAGTTAAATTTAACAGACCACCGCTATGGCCATCCACATGTTGTAAAAAGTCCCACATCGATGGAATCGGACAACAAATCAGGCAGGCGTTGGAAAGGAGTGTTAAGACCCTCCTGCATACCTATCACCATCATTCTTATCTTGGTCCTTCTGGTGGTCCTCCTCCCTCTCCTCAATCAAAAAGCTTTTGGAAAATCAGGCAAGGGAAAGAGTACCTCACTGCACACTTGCACCAACAGCTGCATGATATCTCTGGTTGAGAGCATCCCTTATGGCCTCAACTACTCAGATGACTCACCAGTTCACATGTCTACATTCACTGCCTGGTCTCGCTTAATTGCTGATGCTCAACATTCACTGGACATAGCATCATTTTATTGGACTCTTCAAGGTGCCGATGTGGTACCTGATCCTTCAGACTGGGAGGGAGAGGAAATTTTTAAGAAGCTTTTGGCCTTGAGGAGCAAGCCAGACCTTCACTTTAGGATAGTCCAAAACAAACCTTCTTCCAACGAACCGCCTAAGGATACCATTGAATTAGCCAAAAAAGGAGTGGCCAAAGTGCGCACACTTGATGTTGAGAGACTACTTGGTGCTGGAATCTTGCACACCAAGCTTTGGATTATAGACAACAGAGATTTTTACATTGGAAGTGCAAACATGGACTGGCGTGCTCTTACACAGGTGAAGGAGATGGGAATTCTTGTTCAAAACTGCTCTTGCCTTGCCGATGACTTGCACAAAATCTTTCAAGTGTATTGGATGCTGGCAAGACCAGGCTCTAAGATTCCATCCACCTGGCCTCGAACCTTGGAAACCACTATTAATGCAGAGACACCCCTTTCTTTGAATCTCAACGGCTCACAGGCCCAGGTCTACATTGGCTCTTCCCCCAAAAATTTTTGTCCACCAGGGCGCACCACTGACCTTGATGCCATCTTTGAGGTCATTTCTCGAGCAAAGAAATTTGTTCATGTGGCTGTTATGGACTATTTTCCAACCACACTTTATGGCACTTCCAAAGAATTTTGGCCTGACCTGGACAATGCTTTGAGAAAAGCAGCGATAGAAAGAAAGGTTCAGGTCCGACTCTTGGCCAGCTTTTGGAACCACACAAGACCTGTGATGGTTCACTTCCTGAATTCACTGATGGCTCTCAACAGTTCTTCAATTAACATTGAAACGAAATTGTTTAAAGTGCCACCTTATAATGGCACTGGTGAAGAAATCCCCTTCACACGAGTAAATCATAACAAGTATATGGTAACAGATGAATCACTTTACATTGGGACTTCCAACTGGGCTGCTGATTACTTCCTCTATACTGGTGGAGTTGGCTTTGTTCTCCATGGCCTGGAACACCCAGCACGAAAGCAACTGTCCCTGGTGTTTGACCGAGACTGGAACTCCCAATATGCAAGCAGAACATTTTAA
>Sapi_DN133127_c0_g1_i1 [Organism=Synsphyronus apimelus] [Name for the assembly= Sapi 1.0] [Assembly method= Trinity v.2.6.6] [Sequencing technology= Illumina HiSeq2500] [BioSample Accession= SAMN08978769] [Project ID= PRJNA453445] [Contig/Isotig name= Sapi_] [Tissue type= Pedipalp] [Country= Australia] [moltype=transcribed_RNA] putative Phospholipase
ATGACCATGTACTGGGCTCATCATGAGAAATTCATCGTTGTAGACTATACGATGGCCTTCATCGGTGGCCTAGATTTGTGTTTTGGCCGATGGGATGCCAATTCCCACCCTCTCTCAGACTGCCATCCCGAGGGTGTTTCCGAAGAAATCTGGCCAGGTCAGGATTTCAATAACAACCGAGTGATGGACTTCCAGAAGGTCGAGGATTGGCAGTCAAACGAGCTGAGCAAGGCTGACTATGGACGTATGCCATGGCACGATGTTGCCATGGCCGTCATTGGACCCTGTGTCTATGACATTGCAGAGCACTTCGTGCTCCGATGGAACTTCGTCAAACGCGACAAGTACAAGCGTGATGAGCGCTACGACTGGATCATGCTTGAAGGCAGGACCGGTGAAGATGAGGATTTAGTTGGCGTTCAGCGACCCAAGCATCCTGTTGGGGAGTATATCCAACATCCTCTCACACCCCTCAGCACGAAGAATCTCGACAACAGAGGCACAATCCGTGCACAGATAGTGCGTTCTAGTTCTGACTGGTCCAGTGGTATTCTCACCGAACACTCTATCCAGAACGCCTACGCCCAGCTTATCAGTCAG
>Sapi_DN137210_c0_g1_i1 [Organism=Synsphyronus apimelus] [Name for the assembly= Sapi 1.0] [Assembly method= Trinity v.2.6.6] [Sequencing technology= Illumina HiSeq2500] [BioSample Accession= SAMN08978769] [Project ID= PRJNA453445] [Contig/Isotig name= Sapi_] [Tissue type= Pedipalp] [Country= Australia] [moltype=transcribed_RNA] putative Phospholipase
ACACATCAACTGGCGGATTACCACCCTTCAGGCAAGGGAGTTATCTGGCCTGGATTGGATTACTCGAACCCTCGTATCAAGGACTTTGTGAATGTCAAGGATTTTAAAAATGAACTGATCGAGAGGAAGTTGCTCGCACGTATGCCCTGGCACGATATTTCGCTCGGAATAGCAGGTCAGCCTGCCCGTGACATTGCTCGTCATTTCGTGCAGCGATGGAACTTTGTCAAAAAGGAAAAGGGCATGAAAAAGACTCACATGAAGTTCTTGACGCCCAAGGGAGAGTTTGTGAGTACGCGCAATGAGCTTGGTTGGACAGGTTCTCAAAAGGTCCAGCTCCTGAGAAGTAGCACGGTCTGGTCCCAGGGTGTGGGATTGGAGCGTTCGATCCAGGATGCATATCTTCACAGCATTGCGAACGCGGAGCATTTTATTTACATCGAAAATCAGTTCTTTGTAACCCTGGCGGTAGAAAATGGTCACCCGGAGCTCAAGAACACGATTGGCATTGCGCTCGTCAACCGAATCATACGAGCTCATCAGGAGGGTAAAAAGTTCCGCGTTATTGTCGTCATGCCATTGATGCCTGCGTTTGAAGCTGATATCATTTCGAGTGAGGCGGGG
>Sapi_DN113928_c0_g1_i1 [Organism=Synsphyronus apimelus] [Name for the assembly= Sapi 1.0] [Assembly method= Trinity v.2.6.6] [Sequencing technology= Illumina HiSeq2500] [BioSample Accession= SAMN08978769] [Project ID= PRJNA453445] [Contig/Isotig name= Sapi_] [Tissue type= Pedipalp] [Country= Australia] [moltype=transcribed_RNA] putative Phospholipase
CAGAGTTTAATTGAGGTTGATCTGCTTTCAGGTCAAAAGCCAAGGAAAAACGAGGATTACAAAGCAGAAAGTCAAGGATGTGGTGCATATGGAATTCAGGTCCCAAAGGAATACCTTCCACTAGAAGACATGAACAAGTGCTGTGACCAGCATGATCTCTGCTATAGTACATGCCAAATTACGAAAAAAGAATGTGACAAGAAAATGCTCACATGCCTTTTGAATCTTTGTAAGAAGCACCATGGTTTAGATTGTGCCCTTACCAGCCTCTTGTTTTCTGAAACCACTAGAGCTTTTGGCTGCAAGGCCTATCTTGATGCCCAAAAGGATGCTTGCATCTGCCAGCATTGGGACCGGGAAGATTTGTAA
>Sapi_DN113928_c0_g1_i2 [Organism=Synsphyronus apimelus] [Name for the assembly= Sapi 1.0] [Assembly method= Trinity v.2.6.6] [Sequencing technology= Illumina HiSeq2500] [BioSample Accession= SAMN08978769] [Project ID= PRJNA453445] [Contig/Isotig name= Sapi_] [Tissue type= Pedipalp] [Country= Australia] [moltype=transcribed_RNA] putative Phospholipase
ATATCATTTAATATAATAATAATGTTTGTTTTGAAATCTCAAAATTTGTTATATATTTGTTTTTGCCTACTTTTTCCAAGTACTTTTTGTTATTTTCTACAAGAAATAAAAAAATTTCTAGATGCCTCAAATGAAGTTTTAAAGGGCTTATCTCGGAGCATTGATGTTGTTGCAAACGGAGTGCAAACCTTTGACGATGTTATTCAAAAGGCCAACGATGAGGAATGCTTGTTCAAATGCCCCCTTGGTCAAAAGCCAAGGAAAAACAAGGATTACAAAGCAGAAAGTCAAGGATGTGGTGCATATGGAATTCAGGTCCCAAAGGAATACCTTCCACTAGAAGACATGAACAAGTGCTGTGACCAGCATGATCTCTGCTATAGTACATGCCAAATTACGAAAAAAGAATGTGACAAGAAAATGCTCACATGCCTTTTGAATCTTTGTAAGAAGCACCATGGTTTAGATTGTGCCCTTACCAGCCTCTTGTTTTCTGAAACCACTAGAGCTTTTGGCTGCAAGGCCTATCTTGATGCCCAAAAGGATGCTTGCATCTGCCAGCATTGGGACCGGGAAGATTTGTAA
>Sapi_DN158234_c0_g1_i1 [Organism=Synsphyronus apimelus] [Name for the assembly= Sapi 1.0] [Assembly method= Trinity v.2.6.6] [Sequencing technology= Illumina HiSeq2500] [BioSample Accession= SAMN08978769] [Project ID= PRJNA453445] [Contig/Isotig name= Sapi_] [Tissue type= Pedipalp] [Country= Australia] [moltype=transcribed_RNA] putative Phospholipase
TGGCACGACGTTTCCATTGGAGTGGCTGGTCAGGCAGCTCGCGATATTGCTCGTCATTTTGTCCAGCGCTGGAACTTTGTCAAACGTGAAAAGGGTATGAAAAAATCCCATATGAAGTTTTTGACGCCCAAGGGAGAGTTCGTCAGCACTCGTAATGAATCTGGATGGACCGGGACGCAAAAGGTTCAGATCCTGAGGAGCAGTACAGTATGGTCACAGGGTGTGGACATGGAGCGGTCGATTCAAGATGCGTACCTGAGCTGCATTGAGAATGCGGAGCATTTTATCTACATCGAGAATCAGTTCTTTGTAACCTTGGCAGCCGAAAACGGCAATGACCTTCTCAAGAACACAATCGGCCTGGCGTTGGTGAACAGGATTGTGCGCGCCCAC
>Sapi_DN4140_c0_g1_i1 [Organism=Synsphyronus apimelus] [Name for the assembly= Sapi 1.0] [Assembly method= Trinity v.2.6.6] [Sequencing technology= Illumina HiSeq2500] [BioSample Accession= SAMN08978769] [Project ID= PRJNA453445] [Contig/Isotig name= Sapi_] [Tissue type= Pedipalp] [Country= Australia] [moltype=transcribed_RNA] putative Serine Protease
AAAGACGCCTGCACAGGAGATTCCGGAGGACCCCTTCTCGTCAAAGAAGGCGAACATTTTTCCGTCGTGGGTGTCGTAACCTCAGGAATTGGATGTGCCCAGCCGCTGCTTCCCGGGCTATACACGCGGGTGGCTGGCTACCGCTCCTGGATTGACCGCTATATTGGAAAGTAG
>Sapi_DN89704_c0_g1_i1 [Organism=Synsphyronus apimelus] [Name for the assembly= Sapi 1.0] [Assembly method= Trinity v.2.6.6] [Sequencing technology= Illumina HiSeq2500] [BioSample Accession= SAMN08978769] [Project ID= PRJNA453445] [Contig/Isotig name= Sapi_] [Tissue type= Pedipalp] [Country= Australia] [moltype=transcribed_RNA] putative Serine Protease
GAAAAGTTGCCCTCCAAGTTTTGCCACGTCACTGGCTGGGGCGAAACTTTCGATACGGGCTTTGAATCCGTGTTGAAGCAGGCCTTGGTTCCCATTGTCGAGCATAAGGTTTGCCAGGAGTGGCTTCCTCCCCCCAAAAAGCTTGGACCTGCCATGGTGTGCACCGGATACCCTGAAGGAGGCCATGATGCTTGCAAGGGTGATAGTGGAGGGCCTTTGATGTGTCTCGAGAATGAAAGGTGGGTTCTTGTCGGAGTGGTCTCCACAGGGGGCGTATGTGCTGCCAAAAGAGACCCTGGAATCTACACGAGGGTAGATGCCTATGTAGATAATTGGATCCAAGACACCGTTAGTCAGCCTCCAAGACCGCCCTTTTTTTGA
>Sapi_DN123462_c1_g2_i2 [Organism=Synsphyronus apimelus] [Name for the assembly= Sapi 1.0] [Assembly method= Trinity v.2.6.6] [Sequencing technology= Illumina HiSeq2500] [BioSample Accession= SAMN08978769] [Project ID= PRJNA453445] [Contig/Isotig name= Sapi_] [Tissue type= Pedipalp] [Country= Australia] [moltype=transcribed_RNA] putative Serine Protease
ATGAATTACGAAAATCGACCCGGGAATGGACGAGGAGATCGGATTCCCCCAGAGCAACGAGAAAGAATGGATTACGAGCATCAACCAGGGAATGGACGAGGAGGCCGAGGACGGGGTCCCCCAAAAAACAACAACCCACCGGGGCATAACAAGAATTGGCAAGGAGGTGGTAGAGGAAGGGAAGGTGACGACGGCTCGCAGGAAGAACCCTGGATCCCCCCAGGACAGCGGAAAAAGATGAATAACAGACCTCAACCAGAGGATTGGCGAGATGAGCCGGAAGGCAATCATGATGACACCGGTCCCAGCAGGTTCCGGGACCCCGGCGGGGCTGGCGGGAGTCCTGTTCCGCGCCCAAGCAGAAATCCCAATGAGCCAATATTCCCAGGGTGCGGAGTGAAGATGGGCACCAGAATTATTGGGGGCAGACGAGCAGGAGCAGCAGAGTGGCAATGGATGGCGGCGCTGATGCGCAGATCTGGTGACCCTTTCTGTGGAGGGTGCCTCATCAGCAAATACTACGTGCTGACGGCTGCTCACTGTGTGCAAGGGCTGGCAGAAAGCGATATCCGCGTCCGATTGGGGGAGTACGACTTTCGCGACACCCTCGATAGCCAGCCATTCGACGTGGAGGTGTCCGAGATCAAGAGACACCCGGAGTACAACTCTGCCAACTACCTCAACGACATCGCTCTCCTGCGGCTGTCCCGGCCTGGACTGCTCTCGGAGACCATCCGGCCGATCTGCCTCCCAACCTCTCTTCCTGAAAGGCAACTGATCGACTCTATCGCCATCGTCACTGGATGGGGCCACACGGAATTCGGTGGAAAGTCCAGCGACGTCCTCAAGGAGCTAAAGGTCCCAATTTGGTCCAGCGAGGAGTGCAACAAGACTTATGCCTCTCACGCCATCGGCCGAGGAACCATGTGTGCTGGAAACAAGGATGGCGGTGAGGACTCATGCCAGGGGGACTCTGGTGGCCCCTTGATGATGGAGGGGCCATCGGGACTCTGGGAGGTGGTCGGTGTCGTCTCCTGGGGACTGAAATGCGCCCAGCCAGGCCTTCCAGGAATTTACACCCGAGTGTCACATTACGTTCCCTGGATACGTGAAAACGTCGACGCCTGA
>Sapi_DN123462_c1_g2_i3 [Organism=Synsphyronus apimelus] [Name for the assembly= Sapi 1.0] [Assembly method= Trinity v.2.6.6] [Sequencing technology= Illumina HiSeq2500] [BioSample Accession= SAMN08978769] [Project ID= PRJNA453445] [Contig/Isotig name= Sapi_] [Tissue type= Pedipalp] [Country= Australia] [moltype=transcribed_RNA] putative Serine Protease
ATGTCCCTGCTGTGGCTCCTTCTTCTGGGCTGCTTTCTCTCTCTCCCTACTTCACAATCGGATATTTCTTCGGGGAGAGTAAAAAGACAAGGCCGAGGACGGGGTCGTCCACAAAACAACGGCCCACCAGGGCATGGTGGTGGTGGAGGATGGAGAGGAGACGACGATCCGCCGGGAAAGCATCGGATCCCCCCAGACCAAGGGAAAAGAATGAATTACGAAAATCGACCCGGGAATGGACGAGGAGATCGGATTCCCCCAGAGCAACGAGAAAGAATGGATTACGAGCATCAACCAGGGAATGGACGAGGAGGCCGAGGACGGGGTCCCCCAAAAAACAACAACCCACCGGGGCATAACAAGAATTGGCAAGGAGGTGGTAGAGGAAGGGAAGGTGACGACGGCTCGCAGGAAGAACCCTGGATCCCCCCAGGACAGCGGAAAAAGATGAATAACAGACCTCAACCAGAGGATTGGCGAGATGAGCCGGAAGGCAATCATGATGACACCGGTCCCAGCAGGTTCCGGGACCCCGGCGGGGCTGGCGGGAGTCCTGTTCCGCGCCCAAGCAGAAATCCCAATGAGCCAATATTCCCAGGGTGCGGAGTGAAGATGGGCACCAGAATTATTGGGGGCAGACGAGCAGGAGCAGCAGAGTGGCAATGGATGGCGGCGCTGATGCGCAGATCTGGTGACCCTTTCTGTGGAGGGTGCCTCATCAGCAAATACTACGTGCTGACGGCTGCTCACTGTGTGCAAGGGCTGGCAGAAAGCGATATCCGCGTCCGATTGGGGGAGTACGACTTTCGCGACACCCTCGATAGCCAGCCATTCGACGTGGAGGTGTCCGAGATCAAGAGACACCCGGAGTACAACTCTGCCAACTACCTCAACGACATCGCTCTCCTGCGGCTGTCCCGGCCTGGACTGCTCTCGGAGACCATCCGGCCGATCTGCCTCCCAACCTCTCTTCCTGAAAGGCAACTGATCGACTCTATCGCCATCGTCACTGGATGGGGCCACACGGAATTCGGTGGAAAGTCCAGCGACGTCCTCAAGGAGCTAAAGGTCCCAATTTGGTCCAGCGAGGAGTGCAACAAGACTTATGCCTCTCACGCCATCGGCCGAGGAACCATGTGTGCTGGAAACAAGGATGGCGGTGAGGACTCATGCCAGGGGGACTCTGGTGGCCCCTTGATGATGGAGGGGCCATCGGGACTCTGGGAGGTGGTCGGTGTCGTCTCCTGGGGACTGAAATGCGCCCAGCCAGGCCTTCCAGGAATTTACACCCGAGTGTCACATTACGTTCCCTGGATACGTGAAAACGTCGACGCCTGA
>Sapi_DN123462_c1_g2_i5 [Organism=Synsphyronus apimelus] [Name for the assembly= Sapi 1.0] [Assembly method= Trinity v.2.6.6] [Sequencing technology= Illumina HiSeq2500] [BioSample Accession= SAMN08978769] [Project ID= PRJNA453445] [Contig/Isotig name= Sapi_] [Tissue type= Pedipalp] [Country= Australia] [moltype=transcribed_RNA] putative Serine Protease
ATGTCCCTGCTGTGGCTCCTTCTTCTGGGCTGCTTTCTCTCTCTCCCTACTTCACAATCGGATATTTCTTCGGGGAGAGTAAAAAGACAAGGCCGAGGACGGGGTCGTCCACAAAACAACGGCCCACCAGGGCATGGTGGTGGTGGAGGATGGAGAGGAGACGACGATCCGCCGGGAAAGCATCGGATCCCCCCAGACCAAGGGAAAAGAATGAATTACGAAAATCGACCCGGGAATGGACGAGGAGATCGGATTCCCCCAGAGCAACGAGAAAGAATGGATTACGAGCATCAACCAGGGAATGGACGAGGAGGCCGAGGACGGGGTCCCCCAAAAAACAACAACCCACCGGGGCATAACAAGAATTGGCAAGGAGGTGGTAGAGGAAGGGAAGGTGACGACGGCTCGCAGGAAGAACCCTGGATCCCCCCAGGACAGCGGAAAAAGATGAATAACAGACCTCAACCAGAGGATTGGCGAGATGAGCCGGAAGGCAATCATGATGACACCGGTCCCAGCAGGTTCCGGGACCCCGGCGGGGCTGGCGGGAGTCCTGTTCCGCGCCCAAGCAGAAATCCCAATGAGCCAATATTCCCAGGGTGCGGAGTGAAGATGGGCACCAGAATTATTGGGGGCAGACGAGCAGGAGCAGCAGAGTGGCAATGGATGGCGGCGCTGATGCGCAGATCTGGTGACCCTTTCTGTGGAGGGTGCCTCATCAGCAAATACTACGTGCTGACGGCTGCTCACTGTGTGCAAGGGCTGGCAGAAAGCGATATCCGCGTCCGATTGGGGGAGTACGACTTTCGCGACACCCTCGATAGCCAGCCATTCGACGTGGAGGTGTCCGAGATCAAGAGACACCCGGAGTACAACTCTGCCAACTACCTCAACGACATCGCTCTCCTGCGGCTGTCCCGGCCTGGACTGCTCTCGGAGACCATCCGGCCGATCTGCCTCCCAACCTCTCTTCCTGAAAGGCAACTGATCGACTCTATCGCCATCGTCACTGGATGGGGCCACACGGAATTCGGTGGAAAGTCCAGCGACGTCCTCAAGGAGCTAAAGGTCCCAATTTGGTCCAGCGAGGAGTGCAACAAGACTTATGCCTCTCACGCCATCGGCCGAGGAACCATGTGTGCTGGAAACAAGGATGGCGGTGAGGACTCATGCCAGGGGGACTCTGGTGGCCCCTTGATGATGGAGGGGCCATCGGGACTCTGGGAGGTGGTCGGTGTCGTCTCCTGGGGACTGAAATGCGCCCAGCCAGGCCTTCCAGGAATTTACACCCGAGTGTCACATTACGTTCCCTGGATACGTGAAAACGTCGACGCCTGA
>Sapi_DN123462_c1_g2_i6 [Organism=Synsphyronus apimelus] [Name for the assembly= Sapi 1.0] [Assembly method= Trinity v.2.6.6] [Sequencing technology= Illumina HiSeq2500] [BioSample Accession= SAMN08978769] [Project ID= PRJNA453445] [Contig/Isotig name= Sapi_] [Tissue type= Pedipalp] [Country= Australia] [moltype=transcribed_RNA] putative Serine Protease
ATGAATTACGAAAATCGACCCGGGAATGGACGAGGAGATCGGATTCCCCCAGAGCAACGAGAAAGAATGGATTACGAGCATCAACCAGGGAATGGACGAGGAGGCCGAGGACGGGGTCCCCCAAAAAACAACAACCCACCGGGGCATAACAAGAATTGGCAAGGAGGTGGTAGAGGAAGGGAAGGTGACGACGGCTCGCAGGAAGAACCCTGGATCCCCCCAGGACAGCGGAAAAAGATGAATAACAGACCTCAACCAGAGGATTGGCGAGATGAGCCGGAAGGCAATCATGATGACACCGGTCCCAGCAGGTTCCGGGACCCCGGCGGGGCTGGCGGGAGTCCTGTTCCGCGCCCAAGCAGAAATCCCAATGAGCCAATATTCCCAGGGTGCGGAGTGAAGATGGGCACCAGAATTATTGGGGGCAGACGAGCAGGAGCAGCAGAGTGGCAATGGATGGCGGCGCTGATGCGCAGATCTGGTGACCCTTTCTGTGGAGGGTGCCTCATCAGCAAATACTACGTGCTGACGGCTGCTCACTGTGTGCAAGGGCTGGCAGAAAGCGATATCCGCGTCCGATTGGGGGAGTACGACTTTCGCGACACCCTCGATAGCCAGCCATTCGACGTGGAGGTGTCCGAGATCAAGAGACACCCGGAGTACAACTCTGCCAACTACCTCAACGACATCGCTCTCCTGCGGCTGTCCCGGCCTGGACTGCTCTCGGAGACCATCCGGCCGATCTGCCTCCCAACCTCTCTTCCTGAAAGGCAATTGATAGACTCTATCGCCATCGTCACTGGTTGGGGCCACACGGAATTCGACAATAAAATCTGGTGGCATAAATCCAAGCCAGAGCTCAGAAGGAGCCCCTGCTAA
>Sapi_DN123462_c1_g2_i7 [Organism=Synsphyronus apimelus] [Name for the assembly= Sapi 1.0] [Assembly method= Trinity v.2.6.6] [Sequencing technology= Illumina HiSeq2500] [BioSample Accession= SAMN08978769] [Project ID= PRJNA453445] [Contig/Isotig name= Sapi_] [Tissue type= Pedipalp] [Country= Australia] [moltype=transcribed_RNA] putative Serine Protease
ATGAATTACGAAAATCGACCCGGGAATGGACGAGGAGATCGGATTCCCCCAGAGCAACGAGAAAGAATGGATTACGAGCATCAACCAGGGAATGGACGAGGAGGCCGAGGACGGGGTCCCCCAAAAAACAACAACCCACCGGGGCATAACAAGAATTGGCAAGGAGGTGGTAGAGGAAGGGAAGGTGACGACGGCTCGCAGGAAGAACCCTGGATCCCCCCAGGACAGCGGAAAAAGATGAATAACAGACCTCAACCAGAGGATTGGCGAGATGAGCCGGAAGGCAATCATGATGACACCGGTCCCAGCAGGTTCCGGGACCCCGGCGGGGCTGGCGGGAGTCCTGTTCCGCGCCCAAGCAGAAATCCCAATGAGCCAATATTCCCAGGGTGCGGAGTGAAGATGGGCACCAGAATTATTGGGGGCAGACGAGCAGGAGCAGCAGAGTGGCAATGGATGGCGGCGCTGATGCGCAGATCTGGTGACCCGTTCTGTGGAGGGTGCCTCATCAGCAAGTACTACGTGCTGACGGCTGCTCACTGTGTGCAAGGGCTGGCAGAAAGCGATATCCGCGTCCGATTGGGGGAGTACGACTTTCGCGAC
>Sapi_DN106363_c0_g1_i1 [Organism=Synsphyronus apimelus] [Name for the assembly= Sapi 1.0] [Assembly method= Trinity v.2.6.6] [Sequencing technology= Illumina HiSeq2500] [BioSample Accession= SAMN08978769] [Project ID= PRJNA453445] [Contig/Isotig name= Sapi_] [Tissue type= Pedipalp] [Country= Australia] [moltype=transcribed_RNA] putative Serine Protease
GGACCTTTGACTTGCCTCCGTGGCCGTGTCTGGGAACAAGTCGGTGTCGTTTCCTTCGGAATCGGCTGCGGGAGGCCCGGAATACCAGGTGTCTACTCCCGAGTTTCCAGCTACACACAATGGGTCCACGATGTCGTCTTGTCAACTTGA
>Sapi_DN149700_c0_g1_i1 [Organism=Synsphyronus apimelus] [Name for the assembly= Sapi 1.0] [Assembly method= Trinity v.2.6.6] [Sequencing technology= Illumina HiSeq2500] [BioSample Accession= SAMN08978769] [Project ID= PRJNA453445] [Contig/Isotig name= Sapi_] [Tissue type= Pedipalp] [Country= Australia] [moltype=transcribed_RNA] putative Serine Protease
GGCCAACTTAGCTACAGAGGTGCCAGACCTGAACTTCTGCAGCGGGCTACACTCCCAGTGGTCGACCGTCAAGAATGCCAGGATCATCTCATCTCCACGGTAACGGAGAACATGCTCTGTGCCGGGGGAGAGCCTGGGAAAGATGCTTGCTTGGGGGACTCTGGAGGACCACTTCTTTTAGACAATACAGAATACAGAGAACAGGGATCCATCCAGTGTGGGGTGGTTTCCTTCGGTAGGAGATGC
>Sapi_DN150828_c0_g1_i1 [Organism=Synsphyronus apimelus] [Name for the assembly= Sapi 1.0] [Assembly method= Trinity v.2.6.6] [Sequencing technology= Illumina HiSeq2500] [BioSample Accession= SAMN08978769] [Project ID= PRJNA453445] [Contig/Isotig name= Sapi_] [Tissue type= Pedipalp] [Country= Australia] [moltype=transcribed_RNA] putative Serine Protease
CACGACGACGCGCAGCCGGTGGACTACGATGTCTCGCGGATCATATCCCACCCCTCCTTCACCCTGCGTGGCTTCTACAATGACATAGGCCTGGTGAAAGTGGACGACTCCATCCTGTTCTCAGATCACGTCCAGCCTATTTGTCTGCCCGCCCATGGGGCACGCAGCAAGTCTTTTTCGGGCTACACAGCGACCGTGATTGGCTGGGGCACTCAGCGCTATGGAGGAAGAGGAAGCGGATCTCTCCAGGAGGTGTCAATGCCGATTTGGGACAATGATAAGTGTGACTCCAAATATCCGCAGCCGATCACAAGCGGATTCGTCTGCGCGGGGCGAGACGGCAAGGACGCCTGCCAGGGTGACTCGGGAGGTCCCATGATGATCCCCGATGGACACCATCGATGGACTCTCATCGGGATCGTCTCCTTCGGCATCCGGTGCGCCGAGAAAGGGATTCCCGGGGTGTACACCCGAGTATCGGAGTACGTGGACTGGATTCGACACCACGCCTTCTAG
>Sapi_DN77783_c0_g1_i1 [Organism=Synsphyronus apimelus] [Name for the assembly= Sapi 1.0] [Assembly method= Trinity v.2.6.6] [Sequencing technology= Illumina HiSeq2500] [BioSample Accession= SAMN08978769] [Project ID= PRJNA453445] [Contig/Isotig name= Sapi_] [Tissue type= Pedipalp] [Country= Australia] [moltype=transcribed_RNA] putative Metalloprotease
CAACATTGCATTTCAAGAGGCATGCAAGACTATCACACCAAGACTTGTGTTAAATTTGTAGCGCGTACCCATGAATCCCACTATATCAGATTATTCGCCGGTCAAGGGTGCTACTCGTACGTTGGATGTATAAGACAAGGTAAACAAGATGTGTCTCTCGGCAGAGGATGTGAATTCGTGGGAACCATCGTTCATGAATTGGGTCACGCAATAGGTTTCTTTCACGAACAGAATCGATCCGATCGTGATAACTATTTGATAATCTACTGGACTAACATCCAAAACGGGATGGCATCTCAATTCCAAAAACTGCAACCTCATGAAAATCTTCTACTC
>Sapi_DN10789_c0_g1_i1 [Organism=Synsphyronus apimelus] [Name for the assembly= Sapi 1.0] [Assembly method= Trinity v.2.6.6] [Sequencing technology= Illumina HiSeq2500] [BioSample Accession= SAMN08978769] [Project ID= PRJNA453445] [Contig/Isotig name= Sapi_] [Tissue type= Pedipalp] [Country= Australia] [moltype=transcribed_RNA] putative Metalloprotease
ATGATGTTGTTCTATTTCGCAGCCTTGTTCACTGTGGCTTTGGCCAAACATGTGGATTTGCCTTATGTTGCTTTACACAATCCTGACCTGTTCCAGGGAGATATTATTGGAGTAGAAGATAATGATGTAAGAAATGCCAGACCAGATGCTGCTGGAAGATGGCCTCAAGGAGTAGTACCTTTTACTGTCGACTTTTCTCTACAGAGGCATTCATCATTAATACAAAGTGCCATGCAGCATATAACTTCAGCCACCGGGAGATGTATTACGTTTAAACAAAGGCAATTTGACTCGAATTATATTAGATTTTTTCAAGGCGAAGGCTGTTATTCTAATGTTGGTCGTGTTGGAGGAGCTCAGCCTTTATCTCTTGGAAATGGTTGTCACTACGTAGGAACAATTGTTCACGAAATTCTTCATGCACTTGGTTTCTATCACGAACAGAATCGATCTGATAGAGATCAATATCTAGAAATTTTCTGTCAGAACATT
>Sapi_DN78341_c0_g1_i1 [Organism=Synsphyronus apimelus] [Name for the assembly= Sapi 1.0] [Assembly method= Trinity v.2.6.6] [Sequencing technology= Illumina HiSeq2500] [BioSample Accession= SAMN08978769] [Project ID= PRJNA453445] [Contig/Isotig name= Sapi_] [Tissue type= Pedipalp] [Country= Australia] [moltype=transcribed_RNA] putative Metalloprotease
TTTCACGAGCACTCGCGTCCTGACCGCGATGATTACGTCACCATCCATTGGGATAATATCCGATCAGGGTACGCGGACCAATTCACCAAATTTAAACCTTACGCCAACAAGATCTACAACGAGTTCGACTACGACTCAATCATGCTGTACGGGGAGACAGTTTTCAGCGTTGACTACACCAAGAAGACCATGACGGCCAAAAAACCCGGCGTGGTCCTGAAGGACGTGTACGATAAGCCGGGCCTCTCTGAGAGCGACTTCTACCGCATCAACAAGCACTACAAATGCGACGAATGA
>Sapi_DN66084_c0_g1_i1 [Organism=Synsphyronus apimelus] [Name for the assembly= Sapi 1.0] [Assembly method= Trinity v.2.6.6] [Sequencing technology= Illumina HiSeq2500] [BioSample Accession= SAMN08978769] [Project ID= PRJNA453445] [Contig/Isotig name= Sapi_] [Tissue type= Pedipalp] [Country= Australia] [moltype=transcribed_RNA] putative Metalloprotease
TTTTATGGGAATGGATGTTTCTCCTTCGTTGGGCGGTGGAGCTACGGAAAACAGCCCCTGTCTCTTGGCTATGGGTGTCATTTTATCGGCACCGTGGTCCACGAGCTCGGTCACAGCGTAGGCTTCTTCCACGAGCAAAATAGATCTGATCGGGACGAATACCTCCGCATTTACTGGAGAAATATAAAAGCGGGTAAAGAGAGCCAATTCCGAAAGCTAGAGCCTGAAGAAAATATCCTCTTATCTCCTTTCGACTACAACTCCGTGATGCTGTATGGAGAAAAGACCTTTTCCAAAGATGGCGAGGCCATCACGATGGAGGCCAAGGACGGCACCAAGCTTCTAGACACGTGG
>Sapi_DN85851_c0_g1_i1 [Organism=Synsphyronus apimelus] [Name for the assembly= Sapi 1.0] [Assembly method= Trinity v.2.6.6] [Sequencing technology= Illumina HiSeq2500] [BioSample Accession= SAMN08978769] [Project ID= PRJNA453445] [Contig/Isotig name= Sapi_] [Tissue type= Pedipalp] [Country= Australia] [moltype=transcribed_RNA] putative Metalloprotease
GAATCCCGGACCTGCATTCGCTTCGTTCCGCATTCGGAGGAAGAGGAGGATCAGGACTACCTTCGCATCTTTACTGGTAGCGGATGTTACTCTCGAATTGGGAGCTACAGTCCTAGGCAGCCTCTTTCTCTGAGTTCCGAATGCTGGAAGATGCCCATCGTAGCCCACGAACTGGTCCATGCCCTTGGATTCTTTCACGAGCACAGCAGATCAGACCGAGACGACTATGTCACTGTTCACTGGGACAACATTGACCCTGAATATTGGGAGCAATACAACAAGAAACCGCCGTACCAGAACATCCTGTATGATACGTTCGACTACGACTCGGTCATGCTCTACGGGGAGAATCACTTCAGCATCAGTCCGGATGACCCCGAGGTTAAGACCATGACGGCTAAAGAGGAAGGGGTCGAGCTGAAGGAAGTTGGGGAGAAGCCTGGACTTTCCGACAGCGATTTCTACCGCATCAACAAGCTTTACAATTGTGATGATGTTGTTGAGGAGTGA
>Sapi_DN121016_c6_g1_i1 [Organism=Synsphyronus apimelus] [Name for the assembly= Sapi 1.0] [Assembly method= Trinity v.2.6.6] [Sequencing technology= Illumina HiSeq2500] [BioSample Accession= SAMN08978769] [Project ID= PRJNA453445] [Contig/Isotig name= Sapi_] [Tissue type= Pedipalp] [Country= Australia] [moltype=transcribed_RNA] putative Metalloprotease
GATGAAGATCTCAACTTGGGTGACCTGCCCATGCAGAATCCCGACCTTTTCCAAGGCGACATCATAGACGTTGAAGATTTTGAAGATAGGAATGGCTTGGTGGACAAAAGCAAACGCTGGCCAGATGGCGTCATCCCATACTTCATCACCCGATCATTAACGAATAGACAGGACCTCATCACAGCCGCCATGCGTCACTACGAGAAGGCGACCTGCATTCGTTTTGTGAAGCGGACCAACGAGAAGTCATATGTCCGGTTCTACGAAGGACTGGGATGCTACTCCAGCTGGGGGAGGACGGGGAAGCCCCAGACGGTGTCGCTTGGACTAGGCTGCCAAAACATTGGGACCATCCTGCACGAGCTGGGGCACGCCATCGGTTTCGAACACGAGCACTCCCGATCCGACCGTGACGAATATTTGGACATCCACTGGGAAAATATCATGAAAGGAGCGGAGGACCAGTTTGAGAAACTAAATCCGGACCAGAACTGGCTCATCACCAAGTTTGACTACAGGTCAGTGATGTTGTACGGCCAAACCGCCTTCTCCAAAGATGGCACGTCCAAGACGATGACACCCCTCGAGCCCGGGGCCGTCATGCTAGATGTCCACAACAAGTTCGAGCTCAGCGATAACGACATCATCCGG
>Sapi_DN121016_c6_g1_i2 [Organism=Synsphyronus apimelus] [Name for the assembly= Sapi 1.0] [Assembly method= Trinity v.2.6.6] [Sequencing technology= Illumina HiSeq2500] [BioSample Accession= SAMN08978769] [Project ID= PRJNA453445] [Contig/Isotig name= Sapi_] [Tissue type= Pedipalp] [Country= Australia] [moltype=transcribed_RNA] putative Metalloprotease
ATGCAGGTCGTGCAGATCTTTTTCACCTTCGTGGTCGCTCTATCTGGCGCCCGTGGCTTCGATGAAGATCTCAACTTGGGTGACCTGCCCATGCAGAATCCCGACCTTTTCCAAGGCGACATCATAGACGTTGAAGATTTTGAAGATAGGAATGGCTTGGTGGACAAAAGCAAACGCTGGCCAGATGGCGTCATCCCATACTTCATCACCCGATCATTAACGAATAGACAGGACCTCATCACAGCCGCCATGCGTCACTACGAGAAGGCGACCTGCATTCGTTTTGTGAAGCGGACCAACGAGAAGTCATATGTCCGGTTCTACGAAGGACTGGGATGCTACTCCAGCTGGGGGAGGACGGGGAAGCCCCAGACGGTGTCGCTTGGACTAGGCTGCCAAAACATTGGGACCATCCTGCACGAGCTGGGGCACGCCATCGGTTTCGAACACGAGCACTCCCGATCCGACCGTGACGAATATTTGGACATCCACTGGGAAAATATCATGAAAGGAGCGGAGGACCAGTTTGAGAAACTAAATCCGGACCAGAACTGGCTCATCACCAAGTTTGACTACAGGTCAGTGATGTTGTACGGCCAAACCGCCTTCTCCAAAGATGGCACGTCCAAGACGATGACACCCCTCGAGCCCGGGGCCGTCATGCTAGATGTCCACAACAAGTTCGAGCTCAGCGATAACGACATCATCCGG
>Sapi_DN144109_c0_g1_i1 [Organism=Synsphyronus apimelus] [Name for the assembly= Sapi 1.0] [Assembly method= Trinity v.2.6.6] [Sequencing technology= Illumina HiSeq2500] [BioSample Accession= SAMN08978769] [Project ID= PRJNA453445] [Contig/Isotig name= Sapi_] [Tissue type= Pedipalp] [Country= Australia] [moltype=transcribed_RNA] putative Metalloprotease
AGATTTTTCAAAGGCGAAGGTTGCTATTCTCACGTTGGTTGTACTGGAGGATCTCAACCCTTATCTCTCGGAAATGGTTGTGAATATGTAGGAACTATCATTCACGAAATTTTGCACGCACTTGGTTTCTATCACGAACAAAATAGATCCGATAGAGATGAATACCTGGAAATCTTTTGGAACAATATACAAAAAGGAATGGAGTCCCAATTTACAAAACTGGCACCTAATCAAAATCGTTTATTAACTTCATTTGATCACGATTCCATTATGATATACGGCGAATACGCGTTCTCTATAAAGCCTGGACAACTTATGACCATGAAAGCCAAATCAGGAACAGTGATTAAAGATCCATACGCTAAGCAAGACATGACTAACAGCTATAAACAGCGTATTAATACATTGTATAAATGTTAG
>Sapi_DN149765_c0_g1_i1 [Organism=Synsphyronus apimelus] [Name for the assembly= Sapi 1.0] [Assembly method= Trinity v.2.6.6] [Sequencing technology= Illumina HiSeq2500] [BioSample Accession= SAMN08978769] [Project ID= PRJNA453445] [Contig/Isotig name= Sapi_] [Tissue type= Pedipalp] [Country= Australia] [moltype=transcribed_RNA] putative Metalloprotease
TCGTCTTGGGGCCGAGATACCGGAAGACAGACACTCTCACTGGAAGAGGGATGCCACGATTTTGGCACCATCGTCCACGAGTTGAACCACGCAGTGGGCTTCGACCACGAGCAATGCCGTTCTGATCGGGACGATCATATCAAAGTGAATTGGGACAACATCGAAGATGAATACTGGGACCAGTTTGACAAGCTGGAACCCTGGCAGAACAGG
>Sapi_DN132556_c0_g1_i1 [Organism=Synsphyronus apimelus] [Name for the assembly= Sapi 1.0] [Assembly method= Trinity v.2.6.6] [Sequencing technology= Illumina HiSeq2500] [BioSample Accession= SAMN08978769] [Project ID= PRJNA453445] [Contig/Isotig name= Sapi_] [Tissue type= Pedipalp] [Country= Australia] [moltype=transcribed_RNA] putative Metalloprotease
ATGAAAGCACTTCTTGTGCTTTGCGCCATCTTGGCTCCTACCATTTCTAGACCACAAGATAGGCTTGGAGATCTTCCCTTACAAAATCCCGATCTCTTCGAAGGGGACATCCTTTTGGACGAAGATGACCCAACGGAGAGGAATGCGATGCCTTTTACCTCCCGACTGTGGACTGGTGGAGTTATTCCTTACGTCATCGACGTCTCAGTTTATAACATCAGGGACACCATCGAGTCGGTAATGCGGCACATTGAGTCCAAAACCTGCATTCGCTTCGTGAGAAAGACAGACCAAAAGGATTATATCCGATTCTACTCAGGCACCGGCTGCTTCTCCAAGGTCGGCATGGTGGGAGAC
>Sapi_DN100544_c0_g1_i1 [Organism=Synsphyronus apimelus] [Name for the assembly= Sapi 1.0] [Assembly method= Trinity v.2.6.6] [Sequencing technology= Illumina HiSeq2500] [BioSample Accession= SAMN08978769] [Project ID= PRJNA453445] [Contig/Isotig name= Sapi_] [Tissue type= Pedipalp] [Country= Australia] [moltype=transcribed_RNA] putative Metalloprotease
GGAAAAGGATGCTATTCTTACGTCGGGGTGGTCGGTCGAGGGGAACAAGTAGTGTCCCTTGGGGACGGCTGTATGTTTATGGGAACCATCATCCACGAGCTCAACCACGCCGTGGGGTTCTATCACGAGCAAAACAGATCTGACCGAGATGACCACCTCATTATCCACTGGGGCAACATCATGCCAGGCATGGCAAGCCAATTCACGAAATTAGGACCTGCGCAGAACCGCCTATTTTATCCTTTTGATTACAACTCCATCATGTTGTACGGAGAGAAGTCCTTCTCCAAGGACGGCGTTTCAAAAACAATGGAAGCCAAGAAAGCAGGAGTGAGACTAAGGGAAGTTCACGAAAAGCGAAGTCTCTCCAACAGTGATGTTTTTCGAATTAAAAAATTGTACAACTGTTAA
>Sapi_DN116378_c0_g1_i1 [Organism=Synsphyronus apimelus] [Name for the assembly= Sapi 1.0] [Assembly method= Trinity v.2.6.6] [Sequencing technology= Illumina HiSeq2500] [BioSample Accession= SAMN08978769] [Project ID= PRJNA453445] [Contig/Isotig name= Sapi_] [Tissue type= Pedipalp] [Country= Australia] [moltype=transcribed_RNA] putative Metalloprotease
ATGTTCCTTCCCTCTTGCCTCGTCCTCTTTCTTCTCGCCTTGCCTATAATCTTGGGTTTAAAGGATCTTGCTGTGACCAAAAGGAAGGCTGCACTTTTTGAAAACCCAGAACTTTTTCACGGAGATATTATTTTAGGAAAAAGTTCGGCATTATGCAGGAATGCCGTCGTTGACGAGGACCTACTATGGCCAAATGGTGTCATTCCTTTTGTCATTGGGAAATCTCAAGTGCCATACAGAAGAAAGATCTATGAAGCCATGGACCAGTTTCACAACAACACCTGCATATCCTTTGTTCCACGCCGTCATCAGGACGACTACGTCTTCATTACGGATGGATCCGGATGTAGCTCGATGTGGGGACGCCGCGGCGGACGTCAGAACATCACACTTGAAAGCGGGTGCCATGACATCGGCACCATTGTCCATGAACTCAACCACGCCGTCGGGTTCAACCACGAACAGAACCGCTCCGACAGGGACGACTACATCAAAGTACTGTGGGGGAACATCAAGCCACAGCACATCACTCAGTTCATGAAGCTCAGGCCATGGGACAACCAGCTACTGACCGCCTTCGACTACAAATCGGTCATGCTGTACGGACCATTGGCCTTTAGCAGGGACCACATGTCTCCCACCGTCAAAGCCCGCGACCCGAGGGTCGTCCTCCGGGAAGTCTACGAGAAGCCGGGCCTCTCTCCGAACGACATCGTCCGGATCAACTTGCTGTACGGATGCAGCGACGCGAAGTTCCCCGGCCCTGTCCCCACGCTCAGGCCCTACGGCATCTTCCCCCCCAGGATTCGCTTCCCGGACATTTTCAAGTTGTTTGACAAGCTTCAAAACAAAATGATTAAGGACTTTTTCAAAGAATTTGATTTTTCTCAGTATAAAAAGGATTAG
>Sapi_DN116378_c0_g1_i2 [Organism=Synsphyronus apimelus] [Name for the assembly= Sapi 1.0] [Assembly method= Trinity v.2.6.6] [Sequencing technology= Illumina HiSeq2500] [BioSample Accession= SAMN08978769] [Project ID= PRJNA453445] [Contig/Isotig name= Sapi_] [Tissue type= Pedipalp] [Country= Australia] [moltype=transcribed_RNA] putative Metalloprotease
ATGTTCCTTCCCTCTTGCCTCGTCCTCTTTCTTTTCGCCTTGCCTATAATCTTGGGTTTAAAGGATCTTGCTGTGACCAAAAGGAAGGCTGCACTTTTTGAAAACCCAGAACTTTTTCACGGAGATATTATTTTAGGAAAAAGGAATGCCGTCGTTGACGAGGACCTACTATGGCCAAATGGTGTCATTCCTTTTGTCATTGGGAAATCTCAAGTGCCATACAGAAGAAAGATCTATGAAGCCATGGACCAGTTTCACAACAACACCTGCATATCCTTTGTTCCACGCCGTCATCAGGACGACTACGTCTTCATTACGGATGGATCCGGATGTAGCTCGATGTGGGGACGCCGCGGCGGACGTCAGAACATCACACTTGAAAGCGGGTGCCATGACATCGGCACCATTGTCCATGAACTCAACCACGCCGTCGGGTTCAACCACGAACAGAACCGCTCCGACAGGGACGACTACATCAAAGTACTGTGGGGGAACATCAAGCCACAGCACATCACTCAGTTCATGAAGCTCAGGCCATGGGACAACCAGCTACTGACCGCCTTCGACTACAAATCGGTCATGCTGTACGGACCATTGGCCTTTAGCAGGGACCACATGTCTCCCACCGTCAAAGCCCGCGACCCGAGGGTCGTCCTCCGGGAAGTCTACGAGAAGCCGGGCCTCTCTCCGAACGACATCGTCCGGATCAACTTGCTGTACGGATGCAGCGACGCGAAGTTCCCCGGCCCTGTCCCCACGCTCAGGCCCTACGGCATCTTCCCCCCCAGGATTCGCTTCCCGGACATTTTCAAGTTGTTTGACAAGCTTCAAAACAAAATGATTAAGGACTTTTTCAAAGAATTTGATTTTTCTCAGTATAAAAAGGATTAG
>Sapi_DN117470_c0_g1_i1 [Organism=Synsphyronus apimelus] [Name for the assembly= Sapi 1.0] [Assembly method= Trinity v.2.6.6] [Sequencing technology= Illumina HiSeq2500] [BioSample Accession= SAMN08978769] [Project ID= PRJNA453445] [Contig/Isotig name= Sapi_] [Tissue type= Pedipalp] [Country= Australia] [moltype=transcribed_RNA] putative Metalloprotease
AAGCAGGAGGTGTCTCTAGGCCTTGGTTGTCACTACATGGGTACCGTGGTTCACGAGCTGGGCCACGCTATCGGCTTCTACCACGAGCAGAATAGGTCGGACAGAGATGACCACCTCATCATCTACTGGCAGAACATCAAGGCGGGTATGGAAAATCAGTTCACAAAACTGGCTGCTCACCAGAACCGTCTACTGAGCCCCTTCTCCTATGATTCCATCATGTTGTACGGCGAGAAATCTTTCTCAAAAGACCGCATCTCCAAGACCATGGTAGCCAAAACTGGAGCCTTTCTGAAGGAAGTCTACGACAAACCCGGTCTCGACTCGAGTGACATTACCAGAATTAAGAAGCTGTACAAATGCTGA
>Sapi_DN117470_c0_g1_i3 [Organism=Synsphyronus apimelus] [Name for the assembly= Sapi 1.0] [Assembly method= Trinity v.2.6.6] [Sequencing technology= Illumina HiSeq2500] [BioSample Accession= SAMN08978769] [Project ID= PRJNA453445] [Contig/Isotig name= Sapi_] [Tissue type= Pedipalp] [Country= Australia] [moltype=transcribed_RNA] putative Metalloprotease
AATCCACAGCAAGTCAGCTTCACCGTGTTTGCTGCTCTGGTCTCTGCCGCCCTGCTTTTCTCTGCCGTGTCTGGCGGGGTTCTTGATCCCCAACAAGCCCTTGAGAACCCAGATCTGTTTGAGGGTGATATTCTGGGAGTCGAGAGTCCAGAGGACATGAATGCCATTCCCTATGACCACTACCGCTGGGCTGGAGGCATAGTACCCTATGAAGTCGACAACTCACTCATCTTCCAGAAGGGATTGATCAAGAGGGCCATGGACCACTATGCGCGGTTGACCTGCATAGAGTTCGTGCCAAGGACTACGGAGAAAAACTACATCCACATCTTTCAAGGACAGGGGTGCTATTCCTATGTCGGCATGATCAACCGTGGGAAGCAGGAGGTATCTCTGGGCCTTGGTTGTCACTACATGGGCACCGTGGTTCACGAGCTGGGCCACGCTATCGGCTTTTACCATGAGCAGAATAGGTCGGACAGAGATGACCATCTCATTATCTACTGGCAGAACATTAAGACGGGTATGGAAAATCAGTTCACAAAACTGGCTGCTCACCAGAACCGTCTACTGAGCCCCTTCTCCTATGATTCCATCATGTTGTACGGCGAGAAATCTTTCTCAAAAGACCGCATCTCCAAGACCATGGTAGCCAAAACTGGAGCCTTTCTGAAGGAAGTCTACGACAAACCCGGTCTCGACTCGAGTGACATTACCAGAATTAAGAAGCTGTACAAATGCTGA
>Sapi_DN111736_c0_g1_i1 [Organism=Synsphyronus apimelus] [Name for the assembly= Sapi 1.0] [Assembly method= Trinity v.2.6.6] [Sequencing technology= Illumina HiSeq2500] [BioSample Accession= SAMN08978769] [Project ID= PRJNA453445] [Contig/Isotig name= Sapi_] [Tissue type= Pedipalp] [Country= Australia] [moltype=transcribed_RNA] putative Metalloprotease
CAAAACCGCTCCGACCGGGATGATTTCCTCAAAATATACTGGAAAAACATTGCCAAAGGCATGGAGGACGCCTTCAGGAAACTGGACCCCCATGAGAACCGTCTGCTCACTGACTTCGACTACGACTCCATCATGATGTATGGAGAGAGGTCCTTCTCCAAGGACCGCGTGTCCAAGACCATGGTGGCTAAAGACCGCCTTGTGAGGCTTAAGGAGCCTTGGCTAAAGCCTGGCCTCACTGACAGCGAC
>Sapi_DN111736_c1_g1_i1 [Organism=Synsphyronus apimelus] [Name for the assembly= Sapi 1.0] [Assembly method= Trinity v.2.6.6] [Sequencing technology= Illumina HiSeq2500] [BioSample Accession= SAMN08978769] [Project ID= PRJNA453445] [Contig/Isotig name= Sapi_] [Tissue type= Pedipalp] [Country= Australia] [moltype=transcribed_RNA] putative Metalloprotease
GGGTGTCTCAACATAGGCACAATCGTCCACGAGCTAGGTCACGCCGTGGGATTCTACCACGAGCAAAACCGCTCCGACAGAGATGAATACCTCAACATCTTTTGGAAAAACATTGAAGCTGGAATGGAGGACCAGTTTCGCAAGCTCCAGCCCCATGAAAACCGACTGCTTACAAAGTTCGATTACACTTCAGCGATGCTCTATGGGGAAACAGCTTTCTCCAAAGACGGGATCGCCAAGACCATGAGGGCGAAGGACCTGAAGATCCGGCTGAAGGACGTCTACAATAAGTCTGGTCTGAGCGACCAGGATGTTATTAGGATAAGGAAGCTGTACAAATGTGACGCATGA
>Sapi_DN85336_c0_g1_i1 [Organism=Synsphyronus apimelus] [Name for the assembly= Sapi 1.0] [Assembly method= Trinity v.2.6.6] [Sequencing technology= Illumina HiSeq2500] [BioSample Accession= SAMN08978769] [Project ID= PRJNA453445] [Contig/Isotig name= Sapi_] [Tissue type= Pedipalp] [Country= Australia] [moltype=transcribed_RNA] putative Metallopeptidase
GGACAAGGGTGTTACTCCTACGTGGGGCTGGTGCACAAAGGGGAGCAGCCTGTGTCTCTGGGACGTGGCTGTGTCCATCTTGGAACCATCACCCACGAGTTGGGCCACGCCATTGGCTTCTACCATGAACAGAACAGGTCGGACCGAGATGACCACCTCATTATCTACTGGGAGAACATCAAGCAAGGCATGGAAAACCAATTTTTCAAGCTGAAGCCCGAACAAAACCTCCTTCTGTCACCTTTTGACTACGACTCCATTATGCTGTACGGAGAGAAGTCCTTCTCTAAGGACCGAGTCTCCAAGACAATGGCAGCCAAGCACGGCAACCAGCGTCTCAAGGAGGTCTACGAGAAGGTCGGGCTGGCAAAGAGCGACCTCTTGAGAATTAAAAAATTGTACAACTGTTGA
>Sapi_DN85336_c0_g1_i2 [Organism=Synsphyronus apimelus] [Name for the assembly= Sapi 1.0] [Assembly method= Trinity v.2.6.6] [Sequencing technology= Illumina HiSeq2500] [BioSample Accession= SAMN08978769] [Project ID= PRJNA453445] [Contig/Isotig name= Sapi_] [Tissue type= Pedipalp] [Country= Australia] [moltype=transcribed_RNA] putative Metallopeptidase
CTCCAGCACAAAGGGGAGCAGCCCGTGTCTTTGGGACGAGGATGTATATATGCTGGAACTATCGTCCACGAGCTGGGCCATGCCATTGGCTTCTACCACGAACACAGCAGGTCGGACCGAGATGACCACCTCATTATCTACTGGGAGAACATCAAGCAAGGCATGGAAAACCAATTTTTCAAGCTGAAGCCCGAACAAAACCTCCTTCTGTCACCTTTTGACTACGACTCCATTATGCTGTACGGAGAGAAGTCCTTCTCTAAGGACCGAGTCTCCAAGACAATGGCAGCCAAGCACGGCAACCAGCGTCTCAAGGAGGTCTACGAGAAGGTCGGGCTGGCAAAGAGCGACCTCTTGAGAATTAAAAAATTGTACAACTGTTGA
>Sapi_DN114929_c0_g1_i1 [Organism=Synsphyronus apimelus] [Name for the assembly= Sapi 1.0] [Assembly method= Trinity v.2.6.6] [Sequencing technology= Illumina HiSeq2500] [BioSample Accession= SAMN08978769] [Project ID= PRJNA453445] [Contig/Isotig name= Sapi_] [Tissue type= Pedipalp] [Country= Australia] [moltype=transcribed_RNA] putative Metallopeptidase
TGCTGGTCGGAAGCTGGGCGGGTAGGTGGTCCCCAAGCAATCTCCCTGGAAGCTCCTTTCTGCTTTCAAGGGAACCGGGGCGTCATCATTCACGAACTTTTGCACGCTTTGGGACTCTTCCACGAACACGCTCGCTCTGACAGAGACAGTCACGTGATCGTCCATTGGGAGAATATTGCACCTGATGCCGTTCCAAACTTCTACAAGATGAAGGCGCAGACAGAATCTCTGCCTTACGATCTGGAATCGGTGATGCATTACACGGCCTGGTCCTTTGCGCGGCGTCCTGGTATCCTCACCCTGACCCCAATGTCTCCCAGAGTGGCCCCAGGACGTTTGGGCCTAGGTCAGATTGAAGGCTTCCTCACCCTTGCGGATACCACAAGGCTTAGATTGCACTACGGATGCAGCAACGGAACAAGCAAATAA
>Sapi_DN114929_c0_g1_i2 [Organism=Synsphyronus apimelus] [Name for the assembly= Sapi 1.0] [Assembly method= Trinity v.2.6.6] [Sequencing technology= Illumina HiSeq2500] [BioSample Accession= SAMN08978769] [Project ID= PRJNA453445] [Contig/Isotig name= Sapi_] [Tissue type= Pedipalp] [Country= Australia] [moltype=transcribed_RNA] putative Metallopeptidase
GGAAGCCAATGGGTCAACTTAAGCCAGCGTCTAAAAGGAGCGCTGGTTCAAGGAGATATCTTTGTGAGAGGAGGAGCTGACTTTGAGGATCGGGTTTGGGTTTCCGGCTTCCCTGCAAAATGGTTAGGCGGCGAGGTTCATTATCTTTTGGACCCCTCTTATAATGACGAAGAAGTGGCTTTGATTGAAGATGCCATGCATAAGATCGAGGCCAGCACCTGCATAAGATTTAAGGAGAGGCTAGATGAACCTGACTTTATAGAGGTTTTCTCCGGATCGGGGTGCTGGTCGGAAGCTGGGCGGGTAGGTGGTCCCCAAGCAATCTCCCTGGAAGCTCCTTTCTGCTTTCAAGGGAACCGGGGCGTCATCATTCACGAACTTTTGCACGCTTTGGGACTCTTCCACGAACACGCTCGCTCTGACAGAGACAGTCACGTGATCGTCCATTGGGAGAATATTGCACCTGATGCCGTTCCAAACTTCTACAAGATGAAGGCGCAGACAGAATCTCTGCCTTACGATCTGGAATCGGTGATGCATTACACGGCCTGGTCCTTTGCGCGGCGTCCTGGTATCCTCACCCTGACCCCAATGTCTCCCAGAGTGGCCCCAGGACGTTTGGGCCTAGGTCAGATTGAAGGCTTCCTCACCCTTGCGGATACCACAAGGCTTAGATTGCACTACGGATGCAGCAACGGAACAAGCAAATAA
>Sapi_DN114929_c0_g1_i3 [Organism=Synsphyronus apimelus] [Name for the assembly= Sapi 1.0] [Assembly method= Trinity v.2.6.6] [Sequencing technology= Illumina HiSeq2500] [BioSample Accession= SAMN08978769] [Project ID= PRJNA453445] [Contig/Isotig name= Sapi_] [Tissue type= Pedipalp] [Country= Australia] [moltype=transcribed_RNA] putative Metallopeptidase
GATGACGAAGAAGTGGCTTTGATTGAAGATGCCATGCATAAGATCGAGGCCAGCACCTGCATAAGATTTAAGGAGAGGCTAGATGAACCTGACTTTATAGAGGTTTTCTCCGGATCGGGGTGCTGGTCGGAAGCTGGGCGGGTAGGTGGTCCCCAAGCAATCTCCCTGGAAGCTCCTTTCTGCTTTCAAGGGAACCGGGGCGTCATCATTCACGAACTTTTGCACGCTTTGGGACTCTTCCACGAACACGCTCGCTCTGACAGAGACAGTCACGTGATCGTCCATTGGGAGAATATTGCACCTGATGCCGTTCCAAACTTCTACAAGATGAAGGCGCAGACAGAATCTCTGCCTTACGATCTGGAATCGGTGATGCATTACACGGCCTGGTCCTTTGCGCGGCGTCCTGGTATCCTCACCCTGACCCCAATGTCTCCCAGAGTGGCCCCAGGACGTTTGGGCCTAGGTCAGATTGAAGGCTTCCTCACCCTTGCGGATACCACAAGGCTTAGATTGCACTACGGATGCAGCAACGGAACAAGCAAATAA
>Sapi_DN114045_c0_g1_i1 [Organism=Synsphyronus apimelus] [Name for the assembly= Sapi 1.0] [Assembly method= Trinity v.2.6.6] [Sequencing technology= Illumina HiSeq2500] [BioSample Accession= SAMN08978769] [Project ID= PRJNA453445] [Contig/Isotig name= Sapi_] [Tissue type= Pedipalp] [Country= Australia] [moltype=transcribed_RNA] putative Metallopeptidase
ATGGTTGGGTTTCTATTCCTCGCTCTCCTTGCTGTATCCGCCGTCAAGGGTGGAGTTATTGATGATGATCTTACTCATTGGGAGGCTCTCGAGAATCCGGATCTTTTTGAAGGGGATATCCTTGGAATAGAAAGCCCTGAGGATTTGAACGCCATTCCCTATGACCACCAGCGTTGGCCAGGCGGCAGGGTCCCGTACATTATAGACAACTCACTCACGTTCCACAAGTCATCTATCGACCGGGCTATGCAACACTACCACGGGCTGACTTGCATTCGGTTTGTGCCCAGGTCCACCGAGAGAAACTACATAAAAATCTTCTCAGGAAAAGGGTGCTACTCCAATGTAGGCACCCTCAACCGAGGAGAGCAGCCTGTGTCTCTTGGTCCAGGCTGCATCAACCATGGCATCATCGTGCACGAACTTGGTCATGCCATCGGCTTTTTCCACGAACAGAACAGGTCGGACAGAGACAAATACCTCATCATCTACTGGGAAAACATTAAGCCCGGTATGGAAAACCAGTTTTTCAAGCTGCAGCCCCACCAGAACCGGCTCCTGTCGGAATTTGATTACAATTCCATCATGCTCTACGGAGAGAAGTCTTTCTCCAAGGACAGAATCGCCAAGACCATGATCGCCAAGAACAGCTCCATTAGGCTAAAGGAGGCTTTCGAGAAGCCTGGCCTGGCTGCCAGCGACATCAAGAGAATCAAATTACTGTATAAATGCTGA
>Sapi_DN117470_c0_g1_i2 [Organism=Synsphyronus apimelus] [Name for the assembly= Sapi 1.0] [Assembly method= Trinity v.2.6.6] [Sequencing technology= Illumina HiSeq2500] [BioSample Accession= SAMN08978769] [Project ID= PRJNA453445] [Contig/Isotig name= Sapi_] [Tissue type= Pedipalp] [Country= Australia] [moltype=transcribed_RNA] putative Metallopeptidase
TTTGCTGCTCTGGTCTCTGCCGCCCTGCTTTTCTCTGCCGTGTCCGGCGGGGTTCTTGATCCCCATCAAGCCCTGGAGAACCCTGATCTGTTTGAGGGTGATATTCTGGGAGTCGAGAGCCCTGAGGACATGAATGCCGTTCCCTATGACCAGTACCGCTGGGCTGGAGGCATGGTGCCCTATGAAATCGATAACTCACTCATCTTCCAGAGGGCATTGATCAAGAGGGCCATGGACCACTATGCGACATTGACCTGCATCCGGTTTGTGCCAAGGACTACGGAGAGAAACTACATCCACATCTTTCAAGGACAGGGGTGCTATTCCTATGTCGGCATGATCAACCGTGGGAAGCAGGAGGTGTCTCTGGGCCTTGGTTGTCACTACATGGGTACCGTGGTTCACGAGCTGGGCCACGCTATCGGCTTCTACCACGAGCAGAATAGGTCGGACAGAGATGACCACCTCATCATCTACTGGCAGAACATCAAGGCGGGTATGGAAAATCAGTTCACAAAACTGGCTGCTCACCAGAACCGTCTACTGAGCCCCTTCTCATATGATTCCATCATGTTGTACGGCGAGAAATCTTTCTCAAAAGACCGCATCTCCAAGACCATGGTAGCCAAAACTGGAGCCATACTGAAGGAGGTCTATGACAAGCCCGGTCTCGACTCGAGTGACATCATCAGAATTAAGAAGCTGTACAAATGCTGA
>Sapi_DN136556_c0_g1_i1 [Organism=Synsphyronus apimelus] [Name for the assembly= Sapi 1.0] [Assembly method= Trinity v.2.6.6] [Sequencing technology= Illumina HiSeq2500] [BioSample Accession= SAMN08978769] [Project ID= PRJNA453445] [Contig/Isotig name= Sapi_] [Tissue type= Pedipalp] [Country= Australia] [moltype=transcribed_RNA] putative Metallopeptidase
ACTTGCCTAAGATTTGTTCCACAGACTCAATCGGACCAACCTCACATTTATCTCTTTTCAGGAAATGGGTGCTACTCCCCGATTGGGAACGTCTACCGGGGCGGAAGAAACAAAGTATCGCTTGGACGGGGATGTCACAGTTTCGGAACCATCGTCCACGAATTGGGTCACTCCATTGGATTCTACCACGAGCAAAACAGATCAGACCGAGATGACTACATCGTTATATACTGGGAAAATATACAGGAGTGGTATAAACACGCCTTTTTCAAGCTGGAGCCCTATCAAAACCGACTTCTCACTCCGTTTGACTACGACTCCATCATGATTTATGGTGAGACGGAAGCTTCCATTGATGGTGTCAAGAAAACCATGGAGGCCAAAGACGGAACCCGTTTAGTCGCTCCATACGCCAAACCG
>Sapi_DN88879_c0_g1_i2 [Organism=Synsphyronus apimelus] [Name for the assembly= Sapi 1.0] [Assembly method= Trinity v.2.6.6] [Sequencing technology= Illumina HiSeq2500] [BioSample Accession= SAMN08978769] [Project ID= PRJNA453445] [Contig/Isotig name= Sapi_] [Tissue type= Pedipalp] [Country= Australia] [moltype=transcribed_RNA] putative Metallopeptidase
AAGGCTTTCGGGAAACGGCTGCACCTTCGACTTACCCGGAATGGGGAGTTCGAGGGTCGGCTGCGGAGGCTTGCGGTCTTGGAAGCGGCAACGGGGCCTGGCGGTAACCTCACGTACACCCGAGCTCCCCTGAACGCCGAAGAGCAGGAGGAAGATGTTGGAACAAGTTACCACGACCTTGACCAAATGGCCGCTCTCCTGGTGCGAAATGGCGACAACGGTCGAATCGAAATGGAGGGCACTATTGGAAATGACCTCGTCATTCGCCCACTGCCAGACTCCATATTGGATCAACTCGCGGACGACGACGAGGCTTTTCTGGACGAAGACGAGAACAAGATAACACAGGACCCCGAATTCGGAGACCATGTCATTTTTAGGCGAAAATTGGGCTCCATCGATGAACTCTCCGACTTCATTCCAATGGAGGACGGCAATGTGACCAACGCTAGTCTCCACAGGCGACACAGGCGCGAAGCTCCGGACACCGTTTGGCCCGAGGTGCTTCTCGTTGTGGACTACGACACCTACCGGCTTCACGGGGCCAGCAGCCGCGATGTCAAGCGCTATTTCATCTCCTTCTTCAACGGGGTGGACCTCCGGTACAAGCTGCTGTCCTACCCCCGGGTTCGGGTCAGCCTGGCAGGAATGATCGTCGCCAAGGACCGGGACGCAACGCCCTACTTGGAACGGAACCGTCTGCGGCCTCCCAATGCCGATGCTGTGGATGCTGCGGGAGCGCTGACGGATCTGGGCAAGTACCTTTATCGCGAGGACCGACTCCCG
>Sapi_DN122487_c5_g1_i1 [Organism=Synsphyronus apimelus] [Name for the assembly= Sapi 1.0] [Assembly method= Trinity v.2.6.6] [Sequencing technology= Illumina HiSeq2500] [BioSample Accession= SAMN08978769] [Project ID= PRJNA453445] [Contig/Isotig name= Sapi_] [Tissue type= Pedipalp] [Country= Australia] [moltype=transcribed_RNA] putative Peptidase inhibitor
ATGCATTTCCTCCTTTCTATCGCCCTCTTACATTCCTTGGCCAGCTGTGCCTTCGCCGCCCTCTCTGAAGATGAAAAGAAAATTCTGCTTGACGACCACAATGAACGACGTTCCCAGGTCGTACCGACGGCCAGCGACATGAAAAAAATGGTATGGGACGACCAGATCGCAGCCACTGCGCAAGCGTGGGCGGACAATTGTGTATTCGATCACAACACCACTGGCGGAGTAGGGCAGAATCTCATGGCTTCCACCCAGCTAGAAGGCCTGGTCAAGATGACTGTGGACGTTTGGGACAAGGAAAAGGAACATTACAAGTATGAAAACAACACCTGTAACCCAGGCAAGACATGTGGCCACTACACACAGGTAGTGTGGGCCAATACTGAGCGTGTTGGATGTGGCCTCAGCGAAAAAAAATGCTCCTTCGGTTATCTGCTTGTTTGCAACTACCTGCCACCGTCCAAGTGGAGCGACGAACGACCGTACCGATCTGGTTCCAATTGTTCAGCTTGCCCTACTGAATATTACTGCGAGAAGATGTTATGTTGTAAAAAGATGGCAACCAACTACTCGAAGCCAAGCTACTCCAAACCTTATGGCAAGCAATCTTTTTCTCGGGCCTTTCAGGGGAAGAACTTAGAAAACTTTGAAGAAACGACCAAAGCTTTGAAGAAGAAAGATCCCAATCATTCTTTGTTTAGCCATTGGCATCCTTGGCCCTTTTGGAAGCCCCACAAATCCTGGAATCCCTTCCTGAATTTCTTCCGACCATTCCAAGACCAAGAGACTGCGCCCATTAAAATTGACTTTCATCCCGGCAAAGTAATCTACTTCAACATCAATGTAAATATTAATGTTCCAAGTGGGTTTGACAATGACGCTGTAAAGAACAACACAAATGATATTTGA
>Sapi_DN122487_c5_g1_i2 [Organism=Synsphyronus apimelus] [Name for the assembly= Sapi 1.0] [Assembly method= Trinity v.2.6.6] [Sequencing technology= Illumina HiSeq2500] [BioSample Accession= SAMN08978769] [Project ID= PRJNA453445] [Contig/Isotig name= Sapi_] [Tissue type= Pedipalp] [Country= Australia] [moltype=transcribed_RNA] putative Peptidase inhibitor
ATGGCAAACCCAGAAGGTATCTTGGTTACTCCTTTCCCTCTTCCAAGTGGGAATAGCGCGACAAAAATGCATTTCCTCCTTTCTATCGCCCTCTTACATTCCTTGGCCAGCTGTGCCTTCGCCGCCCTCTCTGAAGATGAAAAGAAAATTCTGCTTGACGACCACAATGAACGACGTTCCCAGGTCGTACCGACGGCCAGCGACATGAAAAAAATGGTATGGGACGACCAGATCGCAGCCACTGCGCAAGCGTGGGCGGACAATTGTGTATTCGATCACAACACCACTGGCGGAGTAGGGCAGAATCTCATGGCTTCCACCCAGCTAGAAGGCCTGGTCAAGATGACTGTGGACGTTTGGGACAAGGAAAAGGAACATTACAAGTATGAAAACAACACCTGTAACCCAGGCAAGACATGTGGCCACTACACACAGGTAGTGTGGGCCAATACTGAGCGTGTTGGATGTGGCCTCAGCGAAAAAAAATGCTCCTTCGGTTATCTGCTTGTTTGCAACTACCTGCCACCGTCCAAGTGGAGCGACGAACGACCGTACCGATCTGGTTCCAATTGTTCAGCTTGCCCTACTGAATATTACTGCGAGAAGATGTTATGTTGTAAAAAGATGGCAACCAACTACTCGAAGCCAAGCTACTCCAAACCTTATGGCAAGCAATCTTTTTCTCGGGCCTTTCAGGGGAAGAACTTAGAAAACTTTGAAGAAACGACCAAAGCTTTGAAGAAGAAAGATCCCAATCATTCTTTGTTTAGCCATTGGCATCCTTGGCCCTTTTGGAAGCCCCACAAATCCTGGAATCCCTTCCTGAATTTCTTCCGACCATTCCAAGACCAAGAGACTGCGCCCATTAAAATTGACTTTCATCCCGGCAAAGTAATCTACTTCAACATCAATGTAAATATTAATGTTCCAAGTGGGTTTGACAATGACGCTGTAAAGAACAACACAAATGATATTTGA
>Sapi_DN122487_c5_g1_i3 [Organism=Synsphyronus apimelus] [Name for the assembly= Sapi 1.0] [Assembly method= Trinity v.2.6.6] [Sequencing technology= Illumina HiSeq2500] [BioSample Accession= SAMN08978769] [Project ID= PRJNA453445] [Contig/Isotig name= Sapi_] [Tissue type= Pedipalp] [Country= Australia] [moltype=transcribed_RNA] putative Peptidase inhibitor
ATGCATTTCCTCCTTTCTATCGCCCTCTTACATTCCTTGGCCAGCTGTGCCTTCGCCGCCCTCTCTGAAGATGAAAAGAAAATTCTGCTTGACGACCACAATGAACGACGTTCCCAGGTCGTACCGACGGCCAGCGACATGAAAAAAATGGTATGGGACGACCAGATCGCAGCCACTGCGCAAGCGTGGGCGGACAATTGTGTATTCGATCACAACACCACTGGCGGAGTAGGGCAGAATCTCATGGCTTCCACCCAGCTAGAAGGCCTGGTCAAGATGACTGTGGACGTTTGGGACAAGGAAAAGGAACATTACAAGTATGAAAACAACACCTGTAACCCAGGCAAGACATGTGGCCACTACACACAGGTAGTGTGGGCCAATACTGAGCGTGTTGGATGTGGCCTCAGCGAAAAAAAATGCTCCTTCGGTTATCTGCTTGTTTGCAACTACCTGCCACCGGGGAATTGGATCGGCAAGCTCCCCTACAAGTCTGGCGAATTCTGCTCGGGATGCCCAGAAGGCTACTCTTGCGATGGAAAACTCTGCGCCACAAGCACAGCCACTAAGTTTCCGGGAGTCTTCGAGCCCGAGATCCCCGGAGGACGGTTCAGACCCCTCCCCTTTCAACGTGAAGAATGCCTGAGGCGTCCATGGCCTTATGGACCTGGGGGACCGGGGCCTTTTGGAGAGCCAACGCAAAATAGAGGAAGGTTTCCCCCCGGTGGACCTTTTGGCCCTGATCCCTGTGTCCAATGGCGCAAACGGATTGATAACGAAGAGTATTCAGTCGCTGCAAGAAGCATTCCCCTCAGAGGGCGCTAA
>Sapi_DN122487_c5_g1_i5 [Organism=Synsphyronus apimelus] [Name for the assembly= Sapi 1.0] [Assembly method= Trinity v.2.6.6] [Sequencing technology= Illumina HiSeq2500] [BioSample Accession= SAMN08978769] [Project ID= PRJNA453445] [Contig/Isotig name= Sapi_] [Tissue type= Pedipalp] [Country= Australia] [moltype=transcribed_RNA] putative Peptidase inhibitor
ATGGCAAACCCAGAAGGTATCTTGGTTACTCCTTTCCCTCTTCCAAGTGGGAATAGCGCGACAAAAATGCATTTCCTCCTTTCTATCGCCCTCTTACATTCCTTGGCCAGCTGTGCCTTCGCCGCCCTCTCTGAAGATGAAAAGAAAATTCTGCTTGACGACCACAATGAACGACGTTCCCAGGTCGTACCGACGGCCAGCGACATGAAAAAAATGGTATGGGACGACCAGATCGCAGCCACTGCGCAAGCGTGGGCGGACAATTGTGTATTCGATCACAACACCACTGGCGGAGTAGGGCAGAATCTCATGGCTTCCACCCAGCTAGAAGGCCTGGTCAAGATGACTGTGGACGTTTGGGACAAGGAAAAGGAACATTACAAGTATGAAAACAACACCTGTAACCCAGGCAAGACATGTGGCCACTACACACAGGTAGTGTGGGCCAATACTGAGCGTGTTGGATGTGGCCTCAGCGAAAAAAAATGCTCCTTCGGTTATCTGCTTGTTTGCAACTACCTGCCACCGGGGAATTGGATCGGCAAGCTCCCCTACAAGTCTGGCGAATTCTGCTCGGGATGCCCAGAAGGCTACTCTTGCGATGGAAAACTCTGCGCCACAAGCACAGCCACTAAGTTTCCGGGAGTCTTCGAGCCCGAGATCCCCGGAGGACGGTTCAGACCCCTCCCCTTTCAACGTGAAGAATGCCTGAGGCGTCCATGGCCTTATGGACCTGGGGGACCGGGGCCTTTTGGAGAGCCAACGCAAAATAGAGGAAGGTTTCCCCCCGGTGGACCTTTTGGCCCTGATCCCTGTGTCCAATGGCGCAAACGGATTGATAACGAAGAGTATTCAGTCGCTGCAAGAAGCATTCCCCTCAGAGGGCGCTAA
>Sapi_DN119105_c0_g1_i1 [Organism=Synsphyronus apimelus] [Name for the assembly= Sapi 1.0] [Assembly method= Trinity v.2.6.6] [Sequencing technology= Illumina HiSeq2500] [BioSample Accession= SAMN08978769] [Project ID= PRJNA453445] [Contig/Isotig name= Sapi_] [Tissue type= Pedipalp] [Country= Australia] [moltype=transcribed_RNA] putative Peptidase inhibitor
ATGTCAACTTCGAAGAGAACAAGCGTTCTGTATATATGGTTCATTTTGACGTTCCTCCAACTTGCCTTGTGCCAACTTTCAAACGAAGACCAGCAGGCGATACTTGACCTCCACAATGACTACCGATCCCAAGTGTCTCCAAATGCCACCGACATGAAATACATGGAGTGGGATGAGCGGCTGGGAGAAATTGCCCAGGAATGGGCGAACCTGTGCCGGTGGGAGCATGGGTATCCCGACGGGCATGGGTATCCCGGCTGGATTGGCCAAAATCTGTACTACAGCACCCGCAGAGAAGGGGTCCCCAAGGCCGGACCCAAGGCGTGGTACGACGAAGTCTCCCTATACAGATTTTCTAACAACTCCTGCTCCGGAGTGTGCGGCCATTATACGCAGGTAGTGTGGGCTGACTCCTACAAACTTGGATGTGGCCTCAGCCCTAAATGTTCTGATGGAAAGAATATTTTGGTGTGCAATTATAGCCCGGGGGGAAATTGGGTTGGCGAAAGACCCTACAAGGAAGGCAAAAGCTGCTCTGGCTGCGAGAAGGGTTGGACCAAGTGCCGGAGACAAATGTGTAGCAAAGCCTGA
>Sapi_DN119105_c0_g1_i4 [Organism=Synsphyronus apimelus] [Name for the assembly= Sapi 1.0] [Assembly method= Trinity v.2.6.6] [Sequencing technology= Illumina HiSeq2500] [BioSample Accession= SAMN08978769] [Project ID= PRJNA453445] [Contig/Isotig name= Sapi_] [Tissue type= Pedipalp] [Country= Australia] [moltype=transcribed_RNA] putative Peptidase inhibitor
ATGTCAACTTTGAAGAGAACAAGCGTCCTGTGTCTATGGTTCGCTTTGACGTTCCTCCATCTTGCCTTGTGCCAACTTTCAAACGAAGACAAGAACTCGCTACTTGACCTCCACAATAACTACCGATCCCAAGTATCTCCAAGTGCCAGCAATATGAAAAACATGGAGTGGGATGAACGGCTGGCACAAATTGCCCAGCAATGGGCGGACCGGTGCAAGATCGAGCATGGGCAACCCGATGGGCATGGGTATCCCGGTTGGATTGGCCAAAATCTGTACGCCAGCACCCGCAGAGAAGGGGTCCCCCAGGGTGGACCCAAGGCGTGGTACGACGAAGTCGCTAACTACAGATATTCTGACAACTCTTGCTCACAGGTGTGCGGCCATTATACCCAGGTAGTGTGGGCTGACTCCTACAAACTTGGATGTGGCCTCAGTCCTCAATGTTCTGATGGATGGAATATTTTGGTGTGCAATTATAGCCCGGGGGGAAATTGGGTTGGCGAAAGACCCTACAAGGAAGGCAAAAGCTGCTCTGGCTGCGAGAAGGGTTGGACCAAGTGCCGGAGACAAATGTGTAGCAAAGCCTGA
>Sapi_DN119105_c0_g1_i5 [Organism=Synsphyronus apimelus] [Name for the assembly= Sapi 1.0] [Assembly method= Trinity v.2.6.6] [Sequencing technology= Illumina HiSeq2500] [BioSample Accession= SAMN08978769] [Project ID= PRJNA453445] [Contig/Isotig name= Sapi_] [Tissue type= Pedipalp] [Country= Australia] [moltype=transcribed_RNA] putative Peptidase inhibitor
ATGTCAACTTTGAAGAGAACAAGCGTCCTGTGTCTATGGTTCGCTTTGACGTTCCTCCATCTTGCCTTGTGCCAACTTTCAAACGAAGACAAGAACTCGCTACTTGACCTCCACAATAACTACCGATCCCAAGTATCTCCAAGTGCCAGCAATATGAAAAACATGGAGTGGGATGAACGGCTGGCACAAATTGCCCAGCAATGGGCGGACCGGTGCAAGATCGAGCATGGGCAACCCGATGGGCATGGGTATCCCGGTTGGATTGGCCAAAATCTGTACGCCAGCACCCGCAGAGAAGGGGTCCCCCAGGGTGGACCCAAGGCGTGGTACGACGAAGTCGCTAACTACAGATATTCTGACAACTCTTGCTCACAGGTGTGCGGCCATTATACCCAGGTAGTGTGGGCTGACTCCTACAAACTTGGATGTGGCCTCAGTCCTCAATGTTCTGATGGATGGAATATTTTGGTGTGCAATTATAGCCCAGGGGGAAATTGGGCTGGCGAAAGACCCTATAAGGAAGGCAAAAACTGCTCTGGCTGCGAGAAGGGTTGGACCAAGTGCCAGAGCCAAAAGTGTAGCAAAGCCTGA
>Sapi_DN84199_c0_g1_i1 [Organism=Synsphyronus apimelus] [Name for the assembly= Sapi 1.0] [Assembly method= Trinity v.2.6.6] [Sequencing technology= Illumina HiSeq2500] [BioSample Accession= SAMN08978769] [Project ID= PRJNA453445] [Contig/Isotig name= Sapi_] [Tissue type= Pedipalp] [Country= Australia] [moltype=transcribed_RNA] putative Peptidase inhibitor
AAGTACCTCCGCGAGCAATTGCCCTTTGTCGACCCCGAGAGGACCGTGCTCTGGGGCTGGGCCTATGGCGGGTACGTGGCAGCGATGGCTGCAGCCTCACAACCTCAGTCCGAACACCCGCTCTGCGCCATTGCAGTGTCGCCGATAACGGATTGGCATTATTATGGGGCCGTTTACACCGAACGTTACATGAGGAGGCAGGAGGAAAATGAACTCGGATACCAACAAGCCAGCCTGCTCAACAATGTAGACGGCCTTCGGAACAAAAAGTTCCTCCTGGTTCACGGAACCGCCGACGAAAATGTTCATTTCCAGCATTCGACCATGTTGATGAAGGCGTTGAATGATAAAGGGATCCTATACCGAACACAGGTGTACCCTGACCGCGGTCACAAGTTGGAAAGCGTGCGGCGCCACCTCTACCGCACCATGGAGTACTTCCTCAAGACCTCGTGCTTCGTGGTGGCGGAACCCCCGGAGGCCGAACAGTTCCACAAGCTCATCTTCGGGAAATGA
>Sapi_DN54840_c0_g1_i1 [Organism=Synsphyronus apimelus] [Name for the assembly= Sapi 1.0] [Assembly method= Trinity v.2.6.6] [Sequencing technology= Illumina HiSeq2500] [BioSample Accession= SAMN08978769] [Project ID= PRJNA453445] [Contig/Isotig name= Sapi_] [Tissue type= Pedipalp] [Country= Australia] [moltype=transcribed_RNA] putative Peptidase inhibitor
GTGGGACCCAAGAAGCTACAACTTATCAAGTGGGGACCCACGGGGAACCAGCTGGTGTACGTCCACGGTGGATCTATTTATTACAAGAAGTCGGTTGGAAGTCCTGTGGTGTACATTCCGACCTCCATCCCCATCGTCCCAGGCGTGACGTTCGCTGGGATTCCCGACTGGCTTTATGAAGTGGAGATTCTCCAATCGGGCAGCGCACTCTGGTGGTCGCCGGATGGCAACCTCCTTTGCTTCGCGTACACCAACATCTCCAAAGTGGGCACCTACACCTACCTCTGGTACGGTGGGGAGGAAAAGTCCGCACGCTACCCTGAAATACGACAAGTCAAATATCCAAAGGCAGGCCGGGATAACCCAACGGTGGCGCTGTGGATAGCAGACTTGCGGAACCCCACCAAGAAAGCTTTAAGGGACGTCAAGCCTCCACGCGCAGTTCAGAACCCTCTA
>Sapi_DN17885_c0_g1_i1 [Organism=Synsphyronus apimelus] [Name for the assembly= Sapi 1.0] [Assembly method= Trinity v.2.6.6] [Sequencing technology= Illumina HiSeq2500] [BioSample Accession= SAMN08978769] [Project ID= PRJNA453445] [Contig/Isotig name= Sapi_] [Tissue type= Pedipalp] [Country= Australia] [moltype=transcribed_RNA] putative Venom component
GGAAATCACGTTGCTCGACCTTCCAGTAAGCTGAAACACTGCAAATGTCCTCTGGACAGGCACGAATCCTCAGAATTCGATCCAACTGGAGAGATCGTACATGTGCCAACCTGCACAGAAGACGGTAAATACGAAAAGAAACAGTGCCTGGGCAAAAGCAAGGAGCTCTGTTGGTGTGTGGATGAAGAAGATGGCGAAAAGATAACAGAAC
>Sapi_DN53155_c0_g1_i1 [Organism=Synsphyronus apimelus] [Name for the assembly= Sapi 1.0] [Assembly method= Trinity v.2.6.6] [Sequencing technology= Illumina HiSeq2500] [BioSample Accession= SAMN08978769] [Project ID= PRJNA453445] [Contig/Isotig name= Sapi_] [Tissue type= Pedipalp] [Country= Australia] [moltype=transcribed_RNA] putative Venom component
AGACAGAAGACGCTTGAGGAGGCTAGAGGTTTGCTCGGAGCTTTCATTCCAAGCTGTGAGGAGGATGGTAAATACTCGAAGAAGCAGTGTTGGGCCAGTACTGGCATGTGTTGGTGTGCTGACGAAAATGGCGAGAGGACATCCGATCCTACGCGGGACCAGTTGGATTGCTACTAG
>Sapi_DN26262_c0_g1_i1 [Organism=Synsphyronus apimelus] [Name for the assembly= Sapi 1.0] [Assembly method= Trinity v.2.6.6] [Sequencing technology= Illumina HiSeq2500] [BioSample Accession= SAMN08978769] [Project ID= PRJNA453445] [Contig/Isotig name= Sapi_] [Tissue type= Pedipalp] [Country= Australia] [moltype=transcribed_RNA] putative Venom component
AAGCCGCTCCAGTGTTTCCTCAACCGGGAGATCTGCCTCTGCTTCAGCAAGGATGGCCAGGTCGTCAGCACGTCACCGGGCTTGAAAAATTGTGACTGCCCCCTGAAGAGGGCGGAGGAGCAGCTGAAAGCCGCAAATAAAGTTGGAGTTTTCGTGAGTCAGTGTGAGGAAGACGGTTCTTTCAGGAGGGTTCAATGCCACAGCTCAACGGGGTTCTGTCATTGCGTGGACTCCCAAGGGAACATGGTGTCTCAACCTCAACGCGGGATTCCTGTCTGCTCAAATATATTGCCCATCTAA
>Sapi_DN16517_c0_g1_i1 [Organism=Synsphyronus apimelus] [Name for the assembly= Sapi 1.0] [Assembly method= Trinity v.2.6.6] [Sequencing technology= Illumina HiSeq2500] [BioSample Accession= SAMN08978769] [Project ID= PRJNA453445] [Contig/Isotig name= Sapi_] [Tissue type= Pedipalp] [Country= Australia] [moltype=transcribed_RNA] putative Venom component
GAATGCATTAGAGAAAAGGCACTCCAGGAAGCCCAAGCTGCAATTAGTATTGGAGTATTTGTCCCGTCCTGCACTGAACAAGGTACCTACCAAAAGAAGCAATGCTCGCCAAGAACAGGCCATTGCTGGTGTGTTAACGAAGGCAGGGGATCAAGCGAAAGCGAACCTTTCCGTGAAAACGAAAACAGCGTATCAACCGAAAGCGAACCTTCCCTTGAAAATGTAACTTGTGATTAG
>Sapi_DN82422_c0_g1_i1 [Organism=Synsphyronus apimelus] [Name for the assembly= Sapi 1.0] [Assembly method= Trinity v.2.6.6] [Sequencing technology= Illumina HiSeq2500] [BioSample Accession= SAMN08978769] [Project ID= PRJNA453445] [Contig/Isotig name= Sapi_] [Tissue type= Pedipalp] [Country= Australia] [moltype=transcribed_RNA] putative Venom component
ATGAAGACATTTGTTACCGTTATCTGCTTTTCCACTCTTTTGGCAGCGGTTCTATGCGAAAAGACTCACTGTCAAGAAGAAAGAGAAAAAGCTGTAAATTCGGCTACACTTATCAAACTAGTACCCGAGTGCGAAGAAAATGGTGACTATAAAGCTAAACAGTGCTTTCCTGGAAATAAATTTTGCCAATGCGTCAGGAGGGACGGAAGTGCTATCACTGAAATGTCG
>Sapi_DN13374_c0_g1_i1 [Organism=Synsphyronus apimelus] [Name for the assembly= Sapi 1.0] [Assembly method= Trinity v.2.6.6] [Sequencing technology= Illumina HiSeq2500] [BioSample Accession= SAMN08978769] [Project ID= PRJNA453445] [Contig/Isotig name= Sapi_] [Tissue type= Pedipalp] [Country= Australia] [moltype=transcribed_RNA] putative Venom component
ATGAAAGCCATCGTTTTCCTGTTCCTCGTCGGCTTTGCCGTGGCCTCTGCCTCGATCCTCGATCGCCATGGCTGCAAGGCACACCGCGAGAAAGCCAAGAAAGACCCAATCCATGTGAGAATCGTCCCTGAATGTGAGGATAACGGCGACTACAAGGCTCTACAGTGCCATGAGAAACACACCTGGTGCCAATGCTGGCGCAAGGACGGCGTGCCCATCACTATCCCTTCCCAGGACATTAAGCACTGCGACTGTGCCCGAGCTAGAGATATGAAGCAATCTCTTGGCTCCAATCTGGTTCCGTCCTGCCAGCCTAATGGTCTCTTTGACAAAAAACAGTGCCACGGAGAGAAAGGCTACTGCTGGTGCGTCGATGAGGTGACAGGGGAAGATATAAAGGGAAGTCTCAGGGAAAATGGAAATGTGGATTGTAATTAA
>Sapi_DN16517_c0_g1_i2 [Organism=Synsphyronus apimelus] [Name for the assembly= Sapi 1.0] [Assembly method= Trinity v.2.6.6] [Sequencing technology= Illumina HiSeq2500] [BioSample Accession= SAMN08978769] [Project ID= PRJNA453445] [Contig/Isotig name= Sapi_] [Tissue type= Pedipalp] [Country= Australia] [moltype=transcribed_RNA] putative Venom component
GAATGCATTAGAGAAAAGGCACTCCAGGAAGCCCAAGCTGCAATTAGTATTGGAGTATTTGTCCCGTCCTGCACTGAACAAGGTACCTACCAAAAGAAGCAATGCTCGCCAAGTACAGGCCATTGCTGGTGTGTTGACGAAAACAGCGGATCAAACGTAAGCGAACCTTCCAGTGAATATGTAACTTGTCATTAG
>Sapi_DN85734_c0_g1_i1 [Organism=Synsphyronus apimelus] [Name for the assembly= Sapi 1.0] [Assembly method= Trinity v.2.6.6] [Sequencing technology= Illumina HiSeq2500] [BioSample Accession= SAMN08978769] [Project ID= PRJNA453445] [Contig/Isotig name= Sapi_] [Tissue type= Pedipalp] [Country= Australia] [moltype=transcribed_RNA] putative Venom component
GAAATGTCGGCAGTTATCAAAGCTTGCGAATGTATGAGAGCTCGAGATGACGCTAACAGTCGTCATTTAATTGGCAATTACAAGCCGCAATGCGAAGAAGATGGTACTTTTAGTCGTACTCAGTGTTGGGGATCTGTCGGTTCTTGCTGGTGTGTCGATGAATTCGGAGTAAAGTTGCCACATAAAACCATTTTCGATTGTTAA
>Sapi_DN115069_c1_g1_i1 [Organism=Synsphyronus apimelus] [Name for the assembly= Sapi 1.0] [Assembly method= Trinity v.2.6.6] [Sequencing technology= Illumina HiSeq2500] [BioSample Accession= SAMN08978769] [Project ID= PRJNA453445] [Contig/Isotig name= Sapi_] [Tissue type= Pedipalp] [Country= Australia] [moltype=transcribed_RNA] putative Venom component
ATGAAGCTTCTTGTGGCCCTAGGGGTGTTTGCTTTGTGCAGCATTGTCAACGGCCTCACGGAGTGTGAACGCCATCGTGAAGAGGAGCTCCAAAAGGGAACCAAGTCACAGCTGGTTCCGGAATGCGACGAGAATGGAGATTTCATGGGCTTGCAGTGTTTCCGTGCGATCCCCGATGTGTGTATGTGCTATCACACCGACGGATCGGTCATCTCAGGTCCAAATACAGGCTTGCGGGACTGTACCTGCCATCGTCACCGCTACAGAGAAAAGAGGAGAAGATTGATCGGCAACTACATCCCCCAGTGTGAAGAGGACGGAACCTACAGCCGCACCCAGTGTCATGGTTCTGTGGGCTACTGCTGGTGTGTAGATGAAACTGGAAAGAAGTATCCTGAAAAGTCATTAGACGAGTGTGAATGA
>Sapi_DN115069_c1_g1_i4 [Organism=Synsphyronus apimelus] [Name for the assembly= Sapi 1.0] [Assembly method= Trinity v.2.6.6] [Sequencing technology= Illumina HiSeq2500] [BioSample Accession= SAMN08978769] [Project ID= PRJNA453445] [Contig/Isotig name= Sapi_] [Tissue type= Pedipalp] [Country= Australia] [moltype=transcribed_RNA] putative Venom component
CGAGATCCTTTCGTGGTGACTCACAATTTAGTTCTCCTACTTTTGACTTTATTGTGGCTTTCCAAACACGTTGGGGTTGAACTTTTCTTTCATTCTAAATCAAAAGGTTTGAGTATATACTACAATGAAGCTTCTTGTGGCCCTAGGGGCCTCACGGAGTGTGAACGCCATCGTGAAGAGGAGCTCCAAAAGGGAACCAAGTCACAGCTGGTTCCGGAATGCGACGAGAATGGAGATTTCATGGGCTTGCAGTGTTTCCGTGCGATCCCCGATGTGTGTATGTGCTATCACACCGACGGATCGGTCATCTCAGGTCCAAATACAGGCTTGCGGGACTGTACCTGCCATCGTCACCGCTACAGAGAAAAGAGGAGAAGATTGATCGGCAACTACATCCCCCAGTGTGAAGAGGACGGAACCTACAGCCGCACCCAGTGTCATGGTTCTGTGGGCTACTGCTGGTGTGTAGATGAAACTGGAAAGAAGTATCCTGAAAAGTCATTAGACGAGTGTGAATGA
>Sapi_DN115069_c1_g1_i5 [Organism=Synsphyronus apimelus] [Name for the assembly= Sapi 1.0] [Assembly method= Trinity v.2.6.6] [Sequencing technology= Illumina HiSeq2500] [BioSample Accession= SAMN08978769] [Project ID= PRJNA453445] [Contig/Isotig name= Sapi_] [Tissue type= Pedipalp] [Country= Australia] [moltype=transcribed_RNA] putative Venom component
CCAGGCCTCACGGAGTGTGAACGCCATCGTGAAGAGGAGCTCCAAAAGGGAACCAAGTCACAGCTGGTTCCGGAATGCGACGAGAATGGAGATTTCATGGGCTTGCAGTGTTTCCGTGCGATCCCCGATGTGTGTATGTGCTATCACACCGACGGATCGGTCATCTCAGGTCCAAATACAGGCTTGCGGGACTGTACCTGCCATCGTCACCGCTACAGAGAAAAGAGGAGAAGATTGATCGGCAACTACATCCCCCAGTGTGAAGAGGACGGAACCTACAGCCGCACCCAGTGTCATGGTTCTGTGGGCTACTGCTGGTGTGTAGATGAAACTGGAAAGAAGTATCCTGAAAAGTCATTAGACGAGTGTGAATGA
>Sapi_DN115069_c1_g2_i1 [Organism=Synsphyronus apimelus] [Name for the assembly= Sapi 1.0] [Assembly method= Trinity v.2.6.6] [Sequencing technology= Illumina HiSeq2500] [BioSample Accession= SAMN08978769] [Project ID= PRJNA453445] [Contig/Isotig name= Sapi_] [Tissue type= Pedipalp] [Country= Australia] [moltype=transcribed_RNA] putative Venom component
ATGAAGATTTTCGTGATTTTTGGGGTTTTAGCCTTATGTGGCATTGCCTATGGCCTCACGAAATGTGAGCGTCGGCGTCAGGAGGAGCTCGAGCTGGGGGAGGACTCCCAGTTGGTCCCGGAGTGCGACGAAAACGGAGAGTTTGTGGGTTTGCAGTGCTTCCGCACCGTTCCGGAGCTGTGCATGTGCTACCACACTGACGGAACCGTGATCTCGGGGCCAAAGAAAGGCTTGCGAGCATGTGGCTGCCACCGTCACCGTTACAGGGAAAGGATAAGGAGACTGATTGGTAATTACATCCCCCAGTGCGAGGAGGACGGAACCTACAGCCGTACCCAATGCCACGGTTCTGTGGGCTACTGCTGGTGTGTGGACGAGAACGGAGCGAAGATCCCCGGAATGTCGTTGAATGACTGTGAATAA
>Sapi_DN132196_c0_g1_i1 [Organism=Synsphyronus apimelus] [Name for the assembly= Sapi 1.0] [Assembly method= Trinity v.2.6.6] [Sequencing technology= Illumina HiSeq2500] [BioSample Accession= SAMN08978769] [Project ID= PRJNA453445] [Contig/Isotig name= Sapi_] [Tissue type= Pedipalp] [Country= Australia] [moltype=transcribed_RNA] putative Venom component
ATGAAGTTTGTCATCGTACTTTGCCTCCCACTGGTAGTGTTATCGTCTGCTCAACAGTCTCCATGTCAACTGGAGAGGGAAGAAGCACAAAAGGATGGCTCAGATGCAGAAGTAGTACCAGAATGTGAAGAAAACGGTGAATACAGTGCAAAGCAGTGCAAAAGGAATGGTAGAGCTTGTCAATGCTGGAGAAGAGATGGAACACCAATTAATGACATGTCACCCAAAATCAAGGCTTGTACTTGCGTTAGACACCGAGATGATGCTAACAG
>Sapi_DN114299_c0_g1_i1 [Organism=Synsphyronus apimelus] [Name for the assembly= Sapi 1.0] [Assembly method= Trinity v.2.6.6] [Sequencing technology= Illumina HiSeq2500] [BioSample Accession= SAMN08978769] [Project ID= PRJNA453445] [Contig/Isotig name= Sapi_] [Tissue type= Pedipalp] [Country= Australia] [moltype=transcribed_RNA] putative Venom component
ATGAATAAACTCGTGCTTGCATCCTTGTTCCTCTCAGCCTGCGTGGCTTACGTCACATCCGAAAATTGCCTTGAAATGCGTGAACGCGAGTCCCGGAATCCCAACGCCGTTCTGATCCCGGAGTGCGAGACGAACGGGGACTACAAGGAGCTGCAGTGCCACCGTCAGTCCGTAGGTAACCGCCGCTTCTGCCAGTGCTGGTCCAGGTCCGGAGACGTCCTCTCCCAGCCCTCCACGCGCCTGCGCCACTGCAACTGCTACCGTAACCTCAATGGAGCTAATCCCACCGACGTCTGCGACTCCAACGGCAAGTTCAAGAAGTTCCGCTGCAGAAACCAAGTCTGCGCTTGCTACCACCCCGACACTGGCGTCCAGACTTCCACGGGCAACGTGGCCGATGAGAACCAGTGCCGCTGA
>Sapi_DN138495_c0_g1_i1 [Organism=Synsphyronus apimelus] [Name for the assembly= Sapi 1.0] [Assembly method= Trinity v.2.6.6] [Sequencing technology= Illumina HiSeq2500] [BioSample Accession= SAMN08978769] [Project ID= PRJNA453445] [Contig/Isotig name= Sapi_] [Tissue type= Pedipalp] [Country= Australia] [moltype=transcribed_RNA] putative Venom component
GAAGCTCGAGACAGATCAATAGCTAACAAAGCTCATATTAAAATTGTATTCGAATGTGAAGATAAAGATACGTTTAAAGGTCTTCAATGTTTCCACGGTACCCCATTCTGTGTATGTTATAGTCGAGACGGATTTCCCATTTCCAGAGTTTCAAGTTCACTTAGAAGATGCGAATGTTTGCGAGAAGTTGATATCCAAAGTAGTAAAGGTGAGGATGTTTACGTGCCAACATGCGAAGAAGAT
>Sapi_DN147357_c0_g1_i1 [Organism=Synsphyronus apimelus] [Name for the assembly= Sapi 1.0] [Assembly method= Trinity v.2.6.6] [Sequencing technology= Illumina HiSeq2500] [BioSample Accession= SAMN08978769] [Project ID= PRJNA453445] [Contig/Isotig name= Sapi_] [Tissue type= Pedipalp] [Country= Australia] [moltype=transcribed_RNA] putative Venom component
ATGAAACTGATCATTCTTTTAAGCATTATCCTTCCTATAATTTTAGCGGAAGATAAGACCGAATGTCAACGCCATAGAGAAAGAGAATTGGAAAACGATCAGACAATACACTTAATTCCGAAGTGCGATGAAAACGGTGACTATGAAGGTCTTCAATGTCACGCTATTAACCATATTTGCCAGTGCTGGAATAAAGCAGGCCATCCCTTGACAGCACCATCTAAAGCACTCAAAGCTTGCGAGTGTGTCAGAGAAAGAGCCAATGGAGAGAAAGATAATCTACTTGGATCATACATCCCTCAATGCAGAGAAGATGGAACATACGAACGAAAACAATGTTGGGCAAGTACAGGGACCTGTTGGTGTGTTGACGAAAAGGGGACAAAAACCACTGAACCAAAAAGA
>Sapi_DN139197_c0_g1_i1 [Organism=Synsphyronus apimelus] [Name for the assembly= Sapi 1.0] [Assembly method= Trinity v.2.6.6] [Sequencing technology= Illumina HiSeq2500] [BioSample Accession= SAMN08978769] [Project ID= PRJNA453445] [Contig/Isotig name= Sapi_] [Tissue type= Pedipalp] [Country= Australia] [moltype=transcribed_RNA] putative Venom component
ATGAAGTCCCTCATTGTTCTTTGCATTATCGCTGCGGTCTACGCTAGAGAAAAATCAGAATGTGAACGCCACCGAGAAAGGGAGTTAGCGAACAAGGAAATAGTTGGGCGGCTAATACCAGAATGCGAGGAGAATGGCGACTACAAAGGTTTGCAGTGCCACGGCGGAACCAGATACTGCCAGTGTTGGGACAAGCGCGGAAATCCAGTAACACCCCCTTCTATGAAGATTAGAGCATGCGAATGTCACAGACAGAAGAAG
>Sapi_DN114817_c0_g1_i1 [Organism=Synsphyronus apimelus] [Name for the assembly= Sapi 1.0] [Assembly method= Trinity v.2.6.6] [Sequencing technology= Illumina HiSeq2500] [BioSample Accession= SAMN08978769] [Project ID= PRJNA453445] [Contig/Isotig name= Sapi_] [Tissue type= Pedipalp] [Country= Australia] [moltype=transcribed_RNA] putative Venom component
ATGAGAGGTGGGACAGTCGCGGCCGGCACGGCCGTCGTCTTTTTGGGACTCGCCTTCGCTACCCAAGCCATCGGCACCAACAACCTCATCGACGAGGATGACAACCGGGTGGCTTCCAATCTTCACTGCCCCCCGTGCCACCAGGTCCACTGTGCCTCGAAGAGAAAGCTCCGGTGCAAGGGGGGCCTGACGTCGGGGGTCTGCGGGTGCTGCCCCACGTGCGCGAAACAGCTGGGGGAACCGTGCGGCGGTCCGTGGGGCTATCTAGGGAGGTGCGACGCGGGGCTCAAGTGTTTACCTGCCAGCGAAAAGAAGCTGGTATCTAAGAAATACCAAGTCGACCATGGTGTATGTAAAGAAGTTGGGGAAGAAGAGATGGAGCTGGCTGATCAACCCCAGATTTCTTTGCCTGCCACAGTTTGCCAACCCAAGTGTACGCCAGACTTTTGTCTCAAGAATCCCAGAGCTGTTTGTTCCGCTGTGGACAACGCGGACAAGAGCCAAGGTTGCCAAGACGAGTGCCAGCACACTTCCTGCCGGGCCTGCAGGTTTGAAGCCGCCCCGCCCGAGTGTGAGAAATGTGCCAAAAACGACTACCCTTGCTTAAGACGGTTCGGCAAATGCATTCGAAAAGACGTTTGCCAGCGACGGCATGCCTTCCCTTGCAAAGGATACACGGAGGAAGACCCAAAAGCAAAGTTCCGCTGCCTGGTTCCAGAATGTGTGTAA
>Sapi_DN117519_c0_g1_i1 [Organism=Synsphyronus apimelus] [Name for the assembly= Sapi 1.0] [Assembly method= Trinity v.2.6.6] [Sequencing technology= Illumina HiSeq2500] [BioSample Accession= SAMN08978769] [Project ID= PRJNA453445] [Contig/Isotig name= Sapi_] [Tissue type= Pedipalp] [Country= Australia] [moltype=transcribed_RNA] putative La1-like peptide	
ATGGCATACGTTTATATGGAAAATATAGACTCTGAAGATGGCAAGTGTCACGTCGGAGGAGAGGTTTTGAGCCCTGGCCAGAGCACCTATGACAGCAAGAAGTGCGAGAGAATCACATGCGAAACCAGAGGGCTCGCGACTTCTAATTTAAGGCTGGTTTACGCGGGGTGTGGCGTTATCAGCATCGCGGAAGGTGCGGAATGTTTTCTGATTCGAGGGGAGGGGAATTATCCTAACTGCTGTCTCCAAGTGCATTGTCCATCTGGAGAGGCCTCTGGCGTGCTGTGA
>Sapi_DN115025_c0_g1_i1 [Organism=Synsphyronus apimelus] [Name for the assembly= Sapi 1.0] [Assembly method= Trinity v.2.6.6] [Sequencing technology= Illumina HiSeq2500] [BioSample Accession= SAMN08978769] [Project ID= PRJNA453445] [Contig/Isotig name= Sapi_] [Tissue type= Pedipalp] [Country= Australia] [moltype=transcribed_RNA] putative La1-like peptide	
ATGTCACAACGGCGGCGGACTTTGATCTTTCTGGTTTCCCTGGTCTCACTTTTCAACCTTAGCTGGACATATGTTTACGTCTCAAGGGTGCCAGAGAAGGATGGAGGATGTGACATGAGGACAGGTGTTTTAGCAGTGGGGGATTCTGCCTACGATGACTCCAAATGTGAAAAGATAACTTGTCAAAGAGAGGAAAATAATTTCTTCCTTGTTATAAATGGGTGTGGCGTAGTTGCTACGGAACCCGGGGGCGAGCTAGTCAGGAGAGAAGGGTCCTACCCAGACTGCTGCCCAATGCCCGTGTGCCCAGAGGACAACCAAGCAGATGCAAATGTCGCTTTCGGTCTGGCTTCAGCATAA
>Sapi_DN97272_c0_g1_i1 [Organism=Synsphyronus apimelus] [Name for the assembly= Sapi 1.0] [Assembly method= Trinity v.2.6.6] [Sequencing technology= Illumina HiSeq2500] [BioSample Accession= SAMN08978769] [Project ID= PRJNA453445] [Contig/Isotig name= Sapi_] [Tissue type= Pedipalp] [Country= Australia] [moltype=transcribed_RNA] putative Kunitz-type inhibitor
GAAGACGAAGGAGAGGAAAATGCCGGACCTTGCAACTCTCCGCCAGAACAAGGCCTATGCAACGATTTTACAAAGCGCTATTTTTACAATAAAACTTCCCAGATGTGCCATGCCTTCAAGTTTGGCGGGTGTAACCCTGGATCAAATAACTTCCATACGATAGAAGACTGCCAGAGAACCTGTTCAGCTAAAAGAACCTGTTGGGTGGGCCGAATGGACGTAATAAAAATTGTCACAGGCGGAGTGATTCAGGAACCCGGGTTCAAGGAGGTAGAATTCCGTATAGCTGACCATTGCAGATGCCATTTCATAGATTACCCGGTGAGCTATGCCATCATTCTTGGGGCTAATGATCAAATATTGGAGCTCACGCCTACAACCCAGGTCATAGTCCTGCCTGTAGGAAAAGTAAAGCTC
>Sapi_DN82717_c0_g1_i1 [Organism=Synsphyronus apimelus] [Name for the assembly= Sapi 1.0] [Assembly method= Trinity v.2.6.6] [Sequencing technology= Illumina HiSeq2500] [BioSample Accession= SAMN08978769] [Project ID= PRJNA453445] [Contig/Isotig name= Sapi_] [Tissue type= Pedipalp] [Country= Australia] [moltype=transcribed_RNA] putative Kunitz-type inhibitor
TCCACTGAGGAGGAATGCAGACAGACTTGTGATGTCCAAGAAAGCAACGTTGCTATCTGCCACTTGGAACCTGAAAAGGGTATGTGTCTGGCATATATGCCCCGTTACTACTACAACGCCAAAGACGGAAGATGCGAAAGATTCATCTATGGCGGTTGCCAAGGAAACCCCAACAACTTTAAAACCCTAGAAGAGTGTGAAGCTACCTGTGCACCCCAAAGCACC
>Sapi_DN82717_c0_g2_i1 [Organism=Synsphyronus apimelus] [Name for the assembly= Sapi 1.0] [Assembly method= Trinity v.2.6.6] [Sequencing technology= Illumina HiSeq2500] [BioSample Accession= SAMN08978769] [Project ID= PRJNA453445] [Contig/Isotig name= Sapi_] [Tissue type= Pedipalp] [Country= Australia] [moltype=transcribed_RNA] putative Kunitz-type inhibitor
TGTGCACCCCAAAGCACCAATGTTCCACTTTGCCATCAAAAGCCTGAGACTGGAATGTGCAGGGGATACTTCCCTCGTTACTACTACGACGAAGATACCGGCAAATGCTCACGCTTTGTCTATGGCGGATGTGGTGGTAACCAGAATAACTTCGAGACCGAGGAAGAATGCTTACAGACCTGCGCTGCTCGCTCTGTAGAACTTCCAGTCTGTGAACAGGATGCTAAAACAGGCGTATGCCTGGGGTACTTCCCTCGTTACTTTTACAACAAACGCACTGGACAATGTGAGGTATTCATTTATGGCGGATGCGGAGGGAATGAAAACAACTTCAAAACTAAAAGGGAATGTGAGGAAAACTGTCAGGTGGTCGAAACTGAGTCAATCTGCGAACTGGAAGCCAAGACAGGTCCTTGCAGGGCATACTTCCCACGTTACTATTACAACAAAGAAAGTGGAGAATGTGAAAGGTTTATCTATGGTGGATGTCAAGGTAATGCCAACAACTTCGAGAGCAAGCAAGAATGCGAACAACAATGCGTTGCTTAA
>Sapi_DN82717_c0_g3_i1 [Organism=Synsphyronus apimelus] [Name for the assembly= Sapi 1.0] [Assembly method= Trinity v.2.6.6] [Sequencing technology= Illumina HiSeq2500] [BioSample Accession= SAMN08978769] [Project ID= PRJNA453445] [Contig/Isotig name= Sapi_] [Tissue type= Pedipalp] [Country= Australia] [moltype=transcribed_RNA] putative Kunitz-type inhibitor
ATGAAGTTCATCGTTGCGATTTGCCTCTTTGGTTTGGCTTATGCAGTCGACCCCATTTGCCGGCTGACGCCAGAAACTGGTCCATGCAGGGCCTATATACCAATGTATTACTATGACTCTGAAACAGGAGAATGCCAGAAATTTGTCTATGGCGGATGCGATGGAAACGAAAATAGATTTTTCACTGAGGAG
>Sapi_DN162966_c0_g1_i1 [Organism=Synsphyronus apimelus] [Name for the assembly= Sapi 1.0] [Assembly method= Trinity v.2.6.6] [Sequencing technology= Illumina HiSeq2500] [BioSample Accession= SAMN08978769] [Project ID= PRJNA453445] [Contig/Isotig name= Sapi_] [Tissue type= Pedipalp] [Country= Australia] [moltype=transcribed_RNA] putative Kunitz-type inhibitor
ATGACAAATCGGAACCAAGATAACGCGTGGATTTGTCGACTGCCCCCAAGGATGGGACCCTGTCAAAGTGGACGACAAATGTACTTTTATGACCAGAAAAAGGACCGATGCACTCTCTTTTTCTACTCTGGCTGCGGAGGCAACGAGAATAAATTCGAAACCAAGGCCGACTGCGTCTCTGAATGCACCCCCCCAAGATGGTAG
>Sapi_DN118413_c0_g2_i1 [Organism=Synsphyronus apimelus] [Name for the assembly= Sapi 1.0] [Assembly method= Trinity v.2.6.6] [Sequencing technology= Illumina HiSeq2500] [BioSample Accession= SAMN08978769] [Project ID= PRJNA453445] [Contig/Isotig name= Sapi_] [Tissue type= Pedipalp] [Country= Australia] [moltype=transcribed_RNA] putative Kunitz-type inhibitor
ATGGCCGAGTGCAACTCTGTCTGTACCGAGTCTGGCGACAACCCAGTGATAGATACCGTTTATGGTCATCCTGATGTGATGAAGAGGGAGGTTGAAGGTGTGAAAGTCCCTGGAGGGATTCCGAACTTATGCACCCTTCCTCCAGAAAGCGGGCTTTGCTATGCTTACTTCCGGCACTACTATTACAACCCTGCCACCGATTCGTGCGAGGAGTTTGTGTACGGAGGCTGCGGGGGTAACTTAAACAACTTCCAAACACAAGCCGAGTGCCTGGAAAAATGCAGCCCAAACAAGAAATAG
>Sapi_DN113903_c0_g1_i1 [Organism=Synsphyronus apimelus] [Name for the assembly= Sapi 1.0] [Assembly method= Trinity v.2.6.6] [Sequencing technology= Illumina HiSeq2500] [BioSample Accession= SAMN08978769] [Project ID= PRJNA453445] [Contig/Isotig name= Sapi_] [Tissue type= Pedipalp] [Country= Australia] [moltype=transcribed_RNA] putative Kunitz-type inhibitor
ATGGTTGGTGTCAGATTGTGCGCGTTTCTTCTCTTTTCCTGCTGCCTCTTGCGGTCCGCAGTGGGAGACGTCGACCACGAGTGTCTCATGCCTGTTCGTCGAGGGCCGTGTCCCGGCAAGTACAGGCGGTTCTACTTCGACGTGGCATCTGGAAAATGCCTGCCGTTCAGGTACAGCGGATGTGGGGGCAACGGGAACAACTTCTTCACTGTTGGCCAGTGCCTCAAGAAGTGCACGACTTAA
>Sapi_DN113903_c0_g1_i2 [Organism=Synsphyronus apimelus] [Name for the assembly= Sapi 1.0] [Assembly method= Trinity v.2.6.6] [Sequencing technology= Illumina HiSeq2500] [BioSample Accession= SAMN08978769] [Project ID= PRJNA453445] [Contig/Isotig name= Sapi_] [Tissue type= Pedipalp] [Country= Australia] [moltype=transcribed_RNA] putative Kunitz-type inhibitor
AGTACAAACCTGGCGGCTGTTTCAGTGGGAGACGTCGACCACGAGTGTCTCATGCCTGTTCGTCGAGGGCCGTGTCCCGGCAAGTACAGGCGGTTCTACTTCGACGTGGCATCTGGAAAATGCCTGCCGTTCAGGTACAGCGGATGTGGGGGCAACGGGAACAACTTCTTCACTGTTGGCCAGTGCCTCAAGAAGTGCACGACTTAA
