# Supplementary material for: Transcriptomic Analysis of Pseudoscorpion Venom Reveals a Unique Cocktail Dominated by Enzymes and Protease Inhibitors
Source: Toxins (Basel). 2018 May 18;10(5):207. doi: 10.3390/toxins10050207 (PMC5983263; doi:10.3390/toxins10050207)
Supplement: Supplementary file 1 [file toxins-10-00207-s001.zip › toxins-299884/Sapimelus_transcripts.txt]

>Syapimelus|084799|TRINITY_DN107241_c0_g1_i1 putative U8-agatoxin-like peptide
CCTTGGCTACAGCGCATGCGCTTATCTTTTGGCCACATTATAAACGCCCAATACCAAGTCGGTATTCTTCTTATTCTAACCCGATATCTTCTTTATTCGTCACTTGCCGAGAAAGAGAAACGATGGAAGCATTTCGCGTCCTTTTGCCTATTGTCTCATTTCTCCTAATTCTAAACCTGATCGCCACGTCGGGCTATTACGTTGATGATGAGGACTATCCAATAAGGAATGATATTTTGCTGACAAATGAAGATAAGAGAGCCTGCATTCGAAGAGGGGGCACCTGTGATCACAGACCCAATGACTGCTGCTACAGCTCTTCCTGCCGGTGCAACCTTTGGGGGACCAACTGCAGATGTCAGAGGGCCGGTCTTTTTCAGAGATGGGGCTAATAAGCCAGACGGAGCCAACGGTCCAAACCTAATTGGCCAATCACCTGTCACTGTAGATTTAGCTTCGTCCTCCCTGTAAAAATGTTTATTTTTATATTACATTTTATTTGTCTCGCGCTATTTATTGGAATTTAGCAGCTTCTCAACTCAAAGGCCCTGTTTGGGCCATTTGGATTTTTCTTAGAAATGAACTCCAAATATATGTGGCTAAATTTGTGCAGTTTAAGAAAATTTACTGTGTTGTTTACTATACTTTTCATGC
>Syapimelus|116477|TRINITY_DN114314_c0_g1_i1 putative U8-agatoxin-like peptide
CGGGAGTTTTGGATGTCTTTCAGTAGGGATCTGACAACGCGCAGGGCAACAGGTGATTTCGTCAACTATCAATATCTTAGCTGTTTGACAAAACCATACTCCAAAGGTACACATATAATATAAAAGAAACCAAGTGTCCACAAAGAACAGCATGAACAGGGGGTTCCTCGTTACAGCTTTCATATTGGGCTCTCTCACGCTTCTTCTCAGCGCGGAAGCCTATTACTACGGAGGGCCCTTTCCAGAAGACTACAACACCCAACTCAAAAGGATCATGTTTAAATCCAGAAAGAGGAGCTGCATTCGACGCGGGATGAGCTGTGACCAGAGGCCCCATGACTGCTGCTACAACTCATCGTGTCGCTGCAACCTGTGGGGAACCAACTGCCGGTGCCAGAGGATGGGCCTCTTCCAGAAGTGGGGGAAATAACCGCGGGAAGGTCCCTCGCCTTGCAAAATGCGGAGGCTTCCTGCCCTTTGTGTCGAGGGAATCACAAAAACATCATCTCCCTCGGAAAGCTATTTAACGGATGCCCATCG
>Syapimelus|125317|TRINITY_DN110686_c0_g1_i2 putative U8-agatoxin-like peptide
GCGATCGTTAATAATAAGCAACGATTGCAGCGGGAGGAAGTAATGAACTGCGCCGTGATCAACACGCGAAACAACAAATATCGATATGGCCCGACTGAGTTGTCTCCTTCTTCTCCTGGCCCTGTCGATCCTGGTGACGGCCTTTATGGACGATGACATCGACCGATACCAAAAGCAATTAGCAAGAATTTATTTTTTCAACCGAAAGTAAGTCAGCTTCCAGAAAAAAAAGGCGGAGCTGCATTCGACGTGGCGGAATGTGCGATCACCGACCCCACGATTGCTGTTACAGTGCCTCTTGCCGCTGCAATTTGTGGGGGACAAACTGTAGGTGCCAGCGGCCGGGTTTCCTGCAAAGCCTAGGAAGATAATTGAAAACAATAAAACATGTATAAATATATTTTTTAAAAAAAAA
>Syapimelus|125320|TRINITY_DN110686_c0_g1_i5 putative U8-agatoxin-like peptide
AGGAGCTCCACTTGTTAAACTTTTCCCGGAACACCCCCGCCGCCTTGATTCTTCGCCTCTGCCGAACGCCGAGTTCTTAAAATTCGATCGCCGAAACGAGATGGCCCGACTGAGTTGTCTCCTTCTTCTCCTGGCCCTGTCGATCCTGGTGACGGCCTTTATGGACGATGACATCGACCGATACCAAAAGCAATTAGCAAGAATTTATTTTTTCAACCGAAAGTAAGTCAGCTTCCAGAAAAAAAAGGCGGAGCTGCATTCGACGTGGCGGAATGTGCGATCACCGACCCCACGATTGCTGTTACAGTGCCTCTTGCCGCTGCAATTTGTGGGGGACAAACTGTAGGTGCCAGCGGCCGGGTTTCCTGCAAAGCCTAGGAAGATAATTGAAAACAATAAAACATGTATAAATATATTTTTTAAAAAAAAA
>Syapimelus|222043|TRINITY_DN126541_c0_g1_i2 putative U8-agatoxin-like peptide
CTTCTCCCATTTAAACCTCCACACGCGCACTCTTCTATCTATATATAAATCACTTGTCGAACGCGTTTGACTCTCTTTTAACCGACCAGGCATCTCATCCTCTCTCAGCTCGGAACCCTCAAACACGAAACCATGAACCACTTGCTTTGTGCGGTTGTGATCTTGGGCCTTCTGGCCGTTGCTCTCGCTGTTCCACAGGACTTCCTTCCAGAGGAAAATGACTTTCAAGACAATGGATTAGAAAATCTGTGGTTCGAAAAAAAGGTGAGCTGCCTGAGACGAGGACTGTCTTGCGACGGGCGTCCCAACGACTGCTGTCCCAACGCTAGCTGCCGCTGTAACCTGTGGGGGACCAACTGCCGCTGCCATAGGGCTGGCCTCTTCCAGCAGTGGGGAAAATAGAGGCGACCCCTACGGGGCACCTACCGAAGAAGATTTTTCCCTCCTTTCTTGCCATGAGCATAATTCAACAAGCCTCTTTTGACGCCAAATTTTATTTGCCCGGCATAACACAGCAACAACTTTTTCCCTTCCCCCAGTAGAACGAAAATCTTAGATTTAAACAAAGCTCTCATCCATTTAATTTAAGAAAGCTTTTGAAGAAGACAAATAGTTGGCACTCTCACAGACATCGGTCTATGACGATCAATGACGAGCCTCTTTTCGATTATTTGCCTTCTTTTTGACGATTCACCCAAACCTGGCAACTCTGGTCCCTCTCTATAAATAAAAGCAGTCTGTTAAGTATCTGCTTGATTTCTCCCTGGATTATCATGCATCAGAAGAAGCAGCAAGTGCGGCTGAAGAATGTAACAACACTGAAGGAGAGATTATTTGTATAGCACATTCCATGCTCATTTAGTGAAATCTGAATCAAATATTTTTTTTTCCTAAACTATTGATTTATAAAATATAACATCCTTTCAGCTATCACTTTTTCTGCATATATGCAATACTCAACCTTTTTTAATCAAAATGTATTGTTAAAACAATATTTAATAAAAACAAAATCTTTGCGAGACTCTTAAAGATAGCCTCCTTTTGGAAATGCTCAAATAAAAAAATGGGCGGCCTACATTAGGAATGATGT
>Syapimelus|222042|TRINITY_DN126541_c0_g1_i1 putative U8-agatoxin-like peptide
CTTCTCCCATTTAAACCTCCACACGCGCACTCTTCTATCTATATATAAATCACTTGTCGAACGCGTTTGACTCTCTTTTAACCGACCAGGCATCTCATCCTCTCTCAGCTCGGAACCCTCAAACACGAAACCATGAACCACTTGCTTTGTGCGGTTGTGATCTTGGGCCTTCTGGCCGTTGCTCTCGCTGTTCCACAGGACTTCCTTCCAGAGGAAAATGACTTTCAAGACAATGGATTAGAAAATCTGTGGTTCGAAAAAAAGGTGAGCTGCCTGAGACGAGGACTGTCTTGCGACGGGCGTCCCAACGACTGCTGTCCCAACGCTAGCTGCCGCTGTAACCTGTGGGGGACCAACTGCCGCTGCCATAGGGCTGGCCTCTTCCAGCAGTGGGGAAAATAGAGGCGACCCCTACGGGGCACCTACCGAAGAAGATTTTTTTTCCCCCTTTCTTGCCATGAGCATAATTCAACAAGCCTCCTTTTGACGCCAAATTTTATTTGCCCGACCTTTGATTTCCCATAACACAGCAACAACTTTTCCCCTTCCCCCAGTAGAACGAAAATCTTAGATTTAAACAAAGCTCTCAACCATTTAATTTAAGAAAGCTTTTGAAGAAGACAAATAGTTGGCACTCTCACAGACATCGGTCTATGACGATCAATGACGAGCCTCTTTTCGATTATTTGCCTTCTTTTTGACGATTCACCCAAACCTGGCAACTCTGGTCCCTCTCTATAAATAAAAGCAGTCTGTTAAGTATCTGCTTGATTTCTCCCTGGATTATCATGCATCAGAAGAAGCAGCAAGTGCGGCTGAAGAATGTAACAACACTGAAGGAGAGATTATTTGTATAGCACATTCCATGCTCATTTAGTGAAATCTGAATCAAATATTTTTTTTTCCTAAACTATTGATTTATAAAATATAACATCCTTTCAGCTATCACTTTTTCTGCATATATGCAATACTCAACCTTTTTTAATCAAAATGTATTGTTAAAACAATATTTAATAAAAACAAAATCTTTGCGAGACTCTTAAAGATAGCCTCCTTTTGGAAATGCTCAAATAAAAAAATGGGCGGCCTACATTAGGAATGATGTTTTCCTGGTCGGTATTTGAAAGTAAGGCTTTACCTTAAAGAAGCATAATTTTTCGATATCAAATCCACGTAGATTTAATGGAAAAAAAATAATCGCTTAATAAATCTTTAAAAGCGTTGCTATTTGAGAAACCTTTTCAAATTTAACAGAATATTTCAAAGAAGCTTGTTGAATTTGTCTCCCTCCTCCCCTCTATAAATGTCCGTTTCTATAAGCCTAGCTCCCTCATCTCTTTATAGTGGAAATCGGTTTTATTTTTTAAGGATGTTTTATTTTTATAATTAGGAAAAATATTTTTACAGCGCTGAGCGCTATTTTTTAACATTGTCGAACATGTCATAGTTTACTTCCAATTTCCAGCCTTAATTAGGCCGCGAGAATTGTTTTGCATTGGCAATGTTTATGTTAAAACCCCCTTTGTAGCTTAAGTGGCACTTATTGACTTGTAATTGTTTATGTAATAAAACAATTTGAAGCTTGCAAAAAAAAA
>Syapimelus|125316|TRINITY_DN110686_c0_g1_i1 putative U8-agatoxin-like peptide
AGGAGCTCCACTTGTTAAACTTTTCCCGGAACACCCCCGCCGTCTTGATTCTTCGCCTCTGCCGAACGCCGAGTTCTTAAAATTCGATCGCCGAAACGAGATGGCCCGACTGAGTTGTCTCCTTCTTCTCCTGGCCCTGTCGATCCTGGTGACGGCCTTTATGGACGATGACATCGACCGATACCAAAAGCAATTAGCAAGAATTTATTTTTTCAACCGAAAGCGGAGCTGCATTCGACGTGGCGGAATGTGCGATCACCGACCCCACGATTGCTGTTACAGTGCCTCTTGCCGCTGCAATTTGTGGGGGACAAACTGTAGGTGCCAGCGGCCGGGTTTCCTGCAAAGCCTAGGAAGATAATTGAAAACAATAAAACATGTATAAATATATTTTTTAAAAAAAAA
>Syapimelus|125318|TRINITY_DN110686_c0_g1_i3 putative U8-agatoxin-like peptide
GCGATCGTTAATAATAAGCAACGATTGCAGCGGGAGGAAGTAATGAACTGCGCCGTGATCAACACGCGAAACAACAAATATCGATATGGCCCGACTGAGTTGTCTCCTTCTTCTCCTGGCCCTGTCGATCCTGGTGACGGCCTTTATGGACGATGACATCGACCGATACCAAAAGCAATTAGCAAGAATTTATTTTTTCAACCGAAAGCGGAGCTGCATTCGACGTGGCGGAATGTGCGATCACCGACCCCACGATTGCTGTTACAGTGCCTCTTGCCGCTGCAATTTGTGGGGGACAAACTGTAGGTGCCAGCGGCCGGGTTTCCTGCAAAGCCTAGGAAGATAATTGAAAACAATAAAACATGTATAAATATATTTTTTAAAAAAAAA
>Syapimelus|209279|TRINITY_DN121296_c0_g2_i1 putative U8-agatoxin-like peptide
CGCATGGGTGGAAAACGGTCGATAGAAGAGAGGCAAGGAGAAACTTCTCTGACGATTCAGCCCCCCAAGGAGAAAAAGGAAGGCTGTTTCGGCATCGATCCGCGACTGCGCCGGGATCTTTCCTATATAAAGAGGGGCGTCCAATCTTATTGTTGTCAAATTCCTGCTACTTGTGGAGCCCCATCTTCTGACAGGAACAAAATGAACGGCTTCGTCCTCGCAGCTTTTGTAGTCGTGATGGTGGCCACTACAATCACCGTAATGGCATCACCTCCTCCCCCATTTATTGCTGAAGGGCCTGGCGAAGAAGACTACAACGACCGCCTCGCTAGCCTGATCATGAACGGTGCTGCTGACAAGCGGAGCTGCATCCGACGCGGGGGCAGCTGCGACGGCCGCGCCAACGACTGCTGCGCCAACTCCTCCTGTCGCTGCAACCTCTGGGGCACCAACTGCCGATGCCAACGCGCGGGGATCCTCAAATCCTGGGGGCGATAGGACGGTCGCCCCCCCTCCCCTCAGCAGCCAGTTCCGCCGCTGTACCTCTTGGCCCTTCCGCATCGCACCGTGTACCCCCACCTTCCCTTAGCAATCACGTGCTTCCATAATGACGTAGCTGACAAGTTGCCTTAGGGCTTTTATTTTTCCTTTGGTTAATTTTTTGGGGGGTAGAAGAAGAGAATGGCCTCCCCATTTGCAGTTTAAGAATGGGAATCCCCCTTTAGCTAAAGTCCCCTGATGTGTGACGCTTACAAACTACTCCACTGATAGCTCGAAGACGCGACGATTTTAGAGAAAGTTGAAGAAATGATGTCGAGTCGTATTCGGCCATGTTCTCTCATATGTGCAAACCTCTCGTTTGTAGGGGTAATTTAACATTCACGCGAATTCCTCACTCTCTTACGTCGAATTATTATTATTAATACTAATTGGGATGCCCTGGTTTGGCCTTCAACA
>Syapimelus|125319|TRINITY_DN110686_c0_g1_i4 putative U8-agatoxin-like peptide
AGGAGCTCCACTTGTTAAACTTTTCCCGGAACACCCCCGCCGCCTTGATTCTTCGCCTCTGCCGAACGCCGAGTTCTTAAAATTCGATCGCCGAAACGAGATGGCCCGACTGAGTTGTCTCCTTCTTCTCCTGGCCCTGTCGATCCTGGTGACGGCCTTTATGGACGATGACATCGACCGATACCAAAAGCAATTAGCAAGAATTTATTTTTTCAACCGAAATTGATGTTGTTGTTGCAGGCGGAGCTGCATTCGACGTGGCGGAATGTGCGATCACCGACCCCACGATTGCTGTTACAGTGCCTCTTGCCGCTGCAATTTGTGGGGGACAAACTGTAGGTGCCAGCGGCCGGGTTTCCTGCAAAGCCTAGGAAGATAATTGAAAACAATAAAACATGTATAAATATATTTTTTAAAAAAAAA
>Syapimelus|005593|TRINITY_DN97436_c0_g1_i1 putative U33-theraphotoxin-Cgb1-like peptide
CGAAGTTTGGACACTTTCTTAAGCATGAAATATTTTATCTGCCTCGCGCTGATCGTCTTAGCATGTATATGGGCGGAGACATCTGCTCAAACGGTGTGTCAATCAGATTACGACTGTGGGCCTGATGCTTGCTGCAAGGGCTCGTTTTACGCGGGCAGAAAATGCAGAAGACTGGGCAGAGTCGGTGACGTATGTGATCTGCCTATCAATAAGGACAGACAAATGTACTGCCCCTGTCTCCCTGGCCTCGTGTGCACCATTCCTCTGGGTGACCGCTCTGCTTCATGCCAAGAAGAACAACGTTGAGGGAAGAAAAGACACAACAGCTCTTTATATTGATTAAAAATAAATGGTGTAATTACAAAAAAAAAAAA
>Syapimelus|063135|TRINITY_DN118550_c0_g1_i1 putative CAP
TAGATACGGCAGCTTCGTCACTTATAAGGCTCCTGATAGAAGCATATCTCTCGGTGGATAGGACAGCTCTGTCAGTTATAACCCTCTTGCCAGGTATCTTTACACATAAGGATAGACCAAAATGTTCTCCAGAAAGACAGTAAAAGAAGCAACTTCAAAGGATGGAGGACGGGTGGTTGTCGAGGAGACGATCCGAACAGTCCACACGGACCGTGGGACAACTACCACCACAACGGTCTTGGAAGGGGATTTCTCTAAAGCCTTCAAGGAGCTCGGCCTAGATGAAGCGTCTATTTCCAAGATGGGCGGCCAGCTGACCTCCAGATCTCAAACCGTGGAGAGGTCCGCAGGGTCCACCGTGGTCCAGAAATCCTTCGCTTCAGATGAGGAATTTGAATCTTTTATGCGGGACTTCAAGGAAGGAAAAATCACCGAAATTTCTCAAGTCATCAAGCGAGATGATGGGAAAGCCGCCAAGTCTGGTGAAGGCGATTCTTTCAAGGCCAGCAAATCAAATAAAAAGGGAGCGATCCAAACTTCTTTGTGCCAATCCACAGATGGTCCTAAGAAGGCCCAGCCGGATGAAGCAACATTCCAAAGAGAAGTCCTTGAGAAACACAACTTCTACAGGAAAAAACACGGAGTCCCAGCATTCGAGCTTTCACCAGATCTCTGCAGATTCTCCCAAGATTGGGCAGACGAACTTGCTCGGAAGGAGATCTTCCAACACCGACCCAAATCTGCTTACGGGGAGAACATCTACATGCAGTGCGGAGGGGACGAGGGCAGTGCAGGGACGAAGGCAGTTGAAAGTTGGTACAGTGAGATTCAAAAGTATCGTTTTGGCGGTGAAAACTTCATCCCAGGCACAGGCCATTTCACTCAAGTTGTGTGGGCGGGGAGCAAGAAGCTGGGCGTGGCCCGTTCACGCAGCCGCAGTGGGCGTGTGTTCGTGGTGGCCAACTACGACCCTGCAGGGAACATGCTGGGCCAGTTCTCTGCCAATGTCAAGAAGCCAAAATGATGCTTTTTCCAACCTAAAGCTTGTTTCTTCTATTTATTGTTATTGTTTATATTTATTTGCTAAAGAAATTGTTCCATTTACCTCTATACATATATTATAAAATTGTTATTGCTTCCTATTGTAAAAAAAAAA
>Syapimelus|063136|TRINITY_DN118550_c0_g1_i2 putative CAP
GTCGGCTTTCCTCTAGTTGGTCTCTCCAACTCTAGAGGGCGCTGCCTCGTATTTAATTAAACGTTATCGAGCGAAACCTAGTTTGCCGCCGGCGACTAGGAGCCGCCACCCACACCCTTGGCTGTTATAAAATGGAAGAGTTCCTCCACCTTGCATAGACCAAAATGTTCTCCAGAAAGACAGTAAAAGAAGCAACTTCAAAGGATGGAGGACGGGTGGTTGTCGAGGAGACGATCCGAACAGTCCACACGGACCGTGGGACAACTACCACCACAACGGTCTTGGAAGGGGATTTCTCTAAAGCCTTCAAGGAGCTCGGCCTAGATGAAGCGTCTATTTCCAAGATGGGCGGCCAGCTGACCTCCAGATCTCAAACCGTGGAGAGGTCCGCAGGGTCCACCGTGGTCCAGAAATCCTTCGCTTCAGATGAGGAATTTGAATCTTTTATGCGGGACTTCAAGGAAGGAAAAATCACCGAAATTTCTCAAGTCATCAAGCGAGATGATGGGAAAGCCGCCAAGTCTGGTGAAGGCGATTCTTTCAAGGCCAGCAAATCAAATAAAAAGGGAGCGATCCAAACTTCTTTGTGCCAATCCACAGATGGTCCTAAGAAGGCCCAGCCGGATGAAGCAACATTCCAAAGAGAAGTCCTTGAGAAACACAACTTCTACAGGAAAAAACACGGAGTCCCAGCATTCGAGCTTTCACCAGATCTCTGCAGATTCTCCCAAGATTGGGCAGACGAACTTGCTCGGAAGGAGATCTTCCAACACCGACCCAAATCTGCTTACGGGGAGAACATCTACATGCAGTGCGGAGGGGACGAGGGCAGTGCAGGGACGAAGGCAGTTGAAAGTTGGTACAGTGAGATTCAAAAGTATCGTTTTGGCGGTGAAAACTTCATCCCAGGCACAGGCCATTTCACTCAAGTTGTGTGGGCGGGGAGCAAGAAGCTGGGCGTGGCCCGTTCACGCAGCCGCAGTGGGCGTGTGTTCGTGGTGGCCAACTACGACCCTGCAGGGAACATGCTGGGCCAGTTCTCTGCCAATGTCAAGAAGCCAAAATGATGCTTTTTCCAACCTAAAGCTTGTTTCTTCTATTTATTGTTATTGTTTATATTTATTTGCTAAAGAAATTGTTCCATTTACCTCTATACATATATTATAAAATTGTTATTGCTTCCTATTGTAAAAAAAAAA
>Syapimelus|237462|TRINITY_DN152947_c0_g1_i1 putative CAP
AGCCGATTGAACGAACTCAAGCAGGAGATCTTTCTGGAGAAGTTCCGGCAGGACTGCCTGGAGCGCCACAACGAGGTGAGAGACTTCCACGGCAGCATTCCACTGAGGTTCTCCCCCTCCCTGTCGAATGTCGCCCAGGAGTGGGCAGAGAAACTTGCCCAAGAGGACCGTCTGCTCCACCGGCCCCACAATGAGTATGGAGAGAACATCTACATGTTCAGCAGGGGGGACGAAGCTCCGTACGGCAAGGAGATCGTGGAGCTCTGGTACGTCGAGG
>Syapimelus|000799|TRINITY_DN74428_c0_g1_i1 putative TIL
CTCTCAAAGAGGCTGTGAACTTTCCTAGCTGAGGAGAGAAAGGTATTTATAAGGGGCGGCCAAAAAGAAAAGAAAACGCCTTTGAAGAAAATATGCGAGCCTTCCTAGTTAGTGCTTTGCTGTTCAGCGCATGCGTTCTCCTCGTCTCATCTAACAGGATTAGAGGAAAACATTGCCGTCGTCCTGGAGAGGAGTATCTTGACTGTGGAACTGCCTGCCCTGACACCTGTGGCAATTATGTCCGAGCGAGGCCCTGCACCCTGCAATGTGTGCCTGGCTGCTTCTGCACCCGGGGCCTCGTCCGTAACAACAATGGAGACTGCGTTTCTCCTCGAGACTGCTAAATAAAACCCTTAGCTATTGTTCTTTGCCCTTCCTTCGTATCCGT
>Syapimelus|005535|TRINITY_DN3318_c0_g1_i1 putative Defensin
AGATCTCCAAGTTCACCAAGCTCGCTATCGTTGTCGTCGCTCTCGCTGTCCTCATGACTCCCGTCTCTGCTGGATTTGGATGCCCCGGCAACGACCGCAAGTGCTCAGACTACTGCCGTAGCATTGGTCGCAACGGCGGTCACTGCGGTGGTTTCCTCTGGGGCACTTGCCAGTGCAACCAGTCCTAGAGATTAGATCAATC
>Syapimelus|012051|TRINITY_DN9877_c0_g1_i1 putative Defensin
CCTCGCTCCTCTCTCTCCAAACAACCCCACTACCACAAGGCTCAAGCTTCTCCAACTATGTGCTCCTCCCACACCACCGTCGCTGCCTCTTCCCCAGCCAAGGCTCAAGGCAAGCTTTCCAAGTTCACCAAGGCCGCTATTGTCGTTGTCGCCGTCGCTGTCCTCATGACCCCCGTTTCCGCCGGATACGGATGCCCCGGAAACGACTACGAGTGCTCGGACTACTGCCGTAGCATTGGCCGCAACGGTGGCCACTGTGGTGGCTTCCTCTGGGCCACTTGCCAGTGCAACAAGTAAATATGCCCTTGTGTGAGTCCGAGCCTTCCAGATGGATAACATTACGAACGGCTCCCGATGGTCGAGGATAGTCGAGGATGGTCTAGAAGCGGGCAATCCAATGTCACCATAAAGCCTGGATGATT
>Syapimelus|018153|TRINITY_DN69913_c0_g1_i1 putative Defensin
TGAATAGCCGAGTATTGTGCGTTACTTTGGCTCTTGTCCTGCTTGCGATTGGAAGCGCGGACGCCATCTGCCCCTTCAACAAATGGAAATGTGACAGCGATTGCATCGATAAAGGGAGAACGGGTGGACGTTGCGGCGGCTTCATGTGGATGAAGTGCATATGTGACGAAAATTTACGAAACAGCAATGCTACTCCTAGTTCCAAATAGTTGTCAACTTTCCTGCCTGATCTAATTCAAGATTTTTTTCCAAAAATTTAATAAAATGAAGGCCAAATTGTAATAAAATATAAATTTTTTTTTTTTTTTTTCAATTGGGGAATTTTTATTTCGGGGAAAAAAAGGGGAGGGGGAGAAGGGTCTTCA
>Syapimelus|025958|TRINITY_DN77166_c0_g1_i1 putative Defensin
CTGCCTGCCTGATCCTTATTGTGCTTTTTTGCACCCTCGAAAGTCTCACCATGGTGGAAGGAGGCTTCGGTTGTCCCTTCAACGAGTACCAGTGCCATAGCCATTGTCTGAGCATAAGGAGGAGAGGAGGATATTGTGCCGGGTTCCTCAGGTGGACTTGCACCTGCTACAATAGTCCCGTGGTGGAGCCGACAAGCAACCCCCGGCTGTTCTCTACTTGAGCCATTCAACAAGGCACAATGAAATAAAACCTAAATTAGTAAAGCGAATTTTTCAAATGAGTTATTAAATTATAGTTGTTTCATTGTTCAAGAGAGAATTTAGATATAAATATTTCAAAGCTCTTCAACAGTGATTAGCCTTATCGCCTCCATCTCGTAAAAAAAAAGTATTGTTATATAAAGCGAAATAAAAGAAATATTGGAATTAAAAAAAAA
>Syapimelus|060651|TRINITY_DN109140_c0_g1_i1 putative Defensin
AACAGATAAAGCAACTTCCTATCGCGAGCTGACTAATCCCAGAACCGCTTCGAGAATGAAAGTCTACGGCTGGTGTTTATTGGTCCTTCTTCTGGCCATCGCCGTGGGCCAGGTCGAGATGATCTCGGGAACCCACGGTTGCCCCATGAACGAGGAGCAGTGCGAACTACACTGTTTCGACAAAGGCCGGCCGGGGGGTTATTGCGGAGGTCCTATGCGACGAATGTGCACCTGTCACAGTCGTTTCACTTGAAGCTGATGATTTTTCTCCTTCTGCAAACGAGATAGAAAACCCAACCCTGTTGCGAAATCTATTTTGTTAAGATGTTGTCTAAAGAGTAAACATATAAGAAATAAAATATATATTTAATAAAAAAAAAA
>Syapimelus|121919|TRINITY_DN112035_c0_g1_i1 putative Defensin
CGAGAACCGGAAAGACCGGCGATAAGTTAGTTCCGTATAAAAGCCCGCACGAGACTTCGGTGAGACACGTCGACGCCTTCGAATGAATCTCTCTAGCATGCAGACCAAATCATCCGCCCTCCTGATCTTCTTCTTATTGTTCGCCTTAGGTCCTATGGCCTTGGTGGACGCAGGATTTGGCTGCCCTTTCAATGCATATACATGCCACAACCATTGCCAGAGCATTGGCCGAGCTGGAGGTTACTGCGCAGGCTCATTTCGTACTACATGCACGTGCTACAGGAGCTGACTACTGGCGACTACTGCTAGCTACAGGCGCTGACTAACCACAGCTTTCTCTTCACACAGCGTTTTCCCTGTTTAT
>Syapimelus|127259|TRINITY_DN106638_c0_g2_i1 putative Defensin
TTATGCTCAGACAATGGCTATGGCACTGGTACTCGTTGAAGGGACAACCGAAGCCTCCTTCCACCATGCTGTTTCAGCCAAGCCTTTCTTCAAAAATGAGCATTTTTAAGTTGGTCCACATCAAATATACCGACCATTCCCCAACAAAATGTGACGAGTTTTTAAGAAACTTTCAGCTCGCAGACTACACGATTGAGGGCGAGGGCAAGGACGAGAAGCTGCCCTCG
>Syapimelus|184991|TRINITY_DN118749_c0_g1_i1 putative Defensin
CCGTCGCCAGTCGTTCTTCCAACCATGAAGGCCTTGACGACACTTTGCTTAGTGCTCCTAGCCTTCGGAACTCTCGGATTCTTAGGAGCGGCGGAAGCTGGGTTTGGGTGCCCCTTCAACCGCAGCCAATGCCACAGCCACTGCAGGAGCATAGGTCGCAGGGGTGGATACTGTGCAGGTGCCCTCCGGACCACATGCACCTGTTACCGGCGTTGACAGAGGCTATTCGTCCACTGCGTTTTGTCCTTTTCCATCTTAAATGATGTCTTCAGATAAGCTTAAATGAATCTTCTTTTCTCAAAAGCTTTTCTAATAAA
>Syapimelus|184992|TRINITY_DN118749_c0_g1_i2 putative Defensin
CCGTCGCCAGTCGTTCTTCCAACCATGAAGGCCTTGACGACACTTTGCTTAGTGCTCCTAGCCTTCGGAACTCTCGGATTCTTAGGAGAAGCGGAAGCTGGGTTTGGGTGCCCCTTCAACCGCAGCCAATGCCACAACCACTGCAGGAGCATAGGTCGCAGGGGTGGATACTGTGCGGGGGCCCTCCGGACCACATGCACCTGTTACCGGCGTTGACAGAGGCTGTTCGTCCACTGCGTTTTGTCCTTTTCCATCTTAAATGATGTCTTCAGATAAGCTTAAATGAATCCTCTTTTCTCAAAAGCTTTTCTAATAAAGTGTCAAACATGGTATATGTAAAAAATACATTACATGTAAATTTGAAATTAAAAGATAAATTAATTTTAAGCGTGATATAAACCATATTTCCCAGTGATATGTGATCGGTAACCATTGTAATAAACATATTATTTGAAAAAAAAAAAAAAAAAA
>Syapimelus|184993|TRINITY_DN118749_c0_g1_i3 putative Defensin
CCGTCGCCAGTCGTTCTTCCAACCATGAAGGCCTTGACGACACTTTGCTTAGTGCTCCTAGCCTTCGGAACTCTCGGATTCTTAGGAGCGGCGGAAGCTGGGTTTGGGTGCCCCTTCAACCGCAGCCAATGCCACAACCACTGCAAGAGCACAGGTCGCAGGGGTGGATACTGTGCAGGGGCTCTCCGGACCACATGCACCTGTTACCGGCGTTGACAGAGGCTATTCGTCCACTGCGTTTTGTCCTTTTCCATCTTAAATGATGTCTTCACATAAGCTTAAATGAATCCTCTTTTCTCAAAAGCTTTTCTAATAAAGTGTCAAACATGGTATATGTAAAAAAATACATTACATGTAAATTTGAAATTAAAAGA
>Syapimelus|184994|TRINITY_DN118749_c0_g1_i4 putative Defensin
CCACTGCAGGAGCATAGGTCGCAGGGGTGGATACTGTGCAGGTGCCCTCCGGACCACATGCACCTGTTACCGGCGTTGACAGAGGCTATTCGTCCACTGCGTTTGTACTTTTGTCCTTTTATATCTTAAATGATGTCTTCAGATAAATTTAAATGAATCCTCTATTCTCAAAAGCTTTTCTAATAAAGTGTCAAACATGGTATATGTAAAAAAATACATTCCATGTAAATTTGAAATTAAAAGATAAATTAATTTTAAGCGTGATATAAACCATATTTCCC
>Syapimelus|184995|TRINITY_DN118749_c0_g1_i5 putative Defensin
GAAATACGTCACGACCTTGGTAAAATCCGCTTACCAAGATATAAGCAAGTGTAGACAGTCCCTTGGAGCACAGACTTGTCGCCATGAAGACCCAAGTCACCTTTCTCATGGTCTTTCTCCTCATCTTTGTAATGGGATTCTTAGGAGAAGCGGAAGCTGGGTTTGGGTGCCCCTTCAACCGCAGCCAATGCCACAACCACTGCAGGAGCATAGGTCGCAGGGGTGGATACTGTGCGGGGGCCCTCCGGACCACATGCACCTGTTACCGGCGTTGACAGAGGCTGTTCGTCCACTGCGTTTTGTCCTTTTCCATCTTAAATGATGTCTTCAGATAAGCTTAAATGAATCCTCTTTTCTCAAAAGCTTTTCTAATAAAGTGTCAAACATGGTATATGTAAAAAATACATTACATGTAAATTTGAAATTAAAAGATAAATTAATTTTAAGCGTGATATAAACCATATTTCCCAGTGATATGTGATCGGTAACCATTGTAATAAACATATTATTTGAAAAAAAAAAAAAAAAAA
>Syapimelus|184996|TRINITY_DN118749_c0_g1_i6 putative Defensin
GGATTATGGCAAAGGTAAGAAAGTCCCAAAACTATAAGGGAAATCTATCGTTATCTAACCTTGTATTGTGAAACTAAACACTAACTTTTATCTTGTTCACTAGACAGCTTTCTTTGATGTCCTTACCTCTTTGCGCAGGATTCTTAGGAGAAGCGGAAGCTGGGTTTGGGTGCCCCTTCAACCGCAGCCAATGCCACAACCACTGCAGGAGCATAGGTCGCAGGGGTGGATACTGTGCGGGGGCCCTCCGGACCACATGCACCTGTTACCGGCGTTGACAGAGGCTGTTCGTCCACTGCGTTTTGTCCTTTTCCATCTTAAATGATGTCTTCAGATAAGCTTAAATGAATCCTCTTTTCTCAAAAGCTTTTCTAATAAAGTGTCAAACATGGTATATGTAAAAAATACATTACATGTAAATTTGAAATTAAAAGATAAATTAATTTTAAGCGTGATATAAACCATATTTCCCAGTGATATGTGATCGGTAACCATTGTAATAAACATATTATTTGAAAAAAAAAAAAAAAAAA
>Syapimelus|105907|TRINITY_DN143629_c0_g1_i1 putative Hyaluronidase
CGGCCTTGCAGAACCACCGGGAACAATTGAAGCGAGACGTGAAACATCTTATACCCGAGATGGACTATAACGGCATCGTGGCTATCCGCAATCTTCCCTGGAATCCCATCTGGGAGCTCAACACCGGCCAGAAGTCGGTTTACGTGACCGAGACCATTAAAGCACTCCCACCTTCAGACCTGCAGGACAACTCTTCTTTTTACCGTTCTCTGTTTGAAGATGCGGCCTTGTCTTTTCTTGGTGTTACTTTACTTGAGGCAAAAACTCTGCGCCCTCAAGCCTTCTGGTGCTATTTGGGATTGCCGCGCTGTGACGGAG
>Syapimelus|007618|TRINITY_DN64092_c0_g2_i1 putative Phospholipase
GCTCCTATGTCTGAGAAGCCGACTGGAGCTGAGCGGCCAACCGTGGATGATGAGGTGGATGATTTCGTGACGGAGCAGTTGTATATCCACAGCAAACTCATGATCGTGGATGACCGCCTCATTATCTGTGGCTCAGCCAACATTAATGACCGATCTCAAGTTGGATATCGCGACTCCGAGATTGCCATAATCATCGAGGAC
>Syapimelus|028026|TRINITY_DN98546_c0_g1_i1 putative Phospholipase
CTCGGCTCCCCCAGACCACCGTCTTGTTTCCACTTTCCTCGTCATTTACAACGGGAAGACTGTGGCTCGTCTCTCTCAGGCGGAGAGTGGTGTCCTCCACTCCTGCCACCTCCAGGAGCTCGACGAAGAATCGGACATCGAGGTCATGAAGACAAGGCACGCCAACCTACAAGAAGTGGACTTTGAAACCATGCTGACGGTCATTCGGGAATGCCGGTCGTTCCCTGAGCTGACCGCCACGGAGACCGCCCCTAACCACCCCCTCGCACCTACAGCTAACTTCTCTCAACCCTGGTCCGGGATTGTCCCAGGGACAAAGTGGTGCGGACCAGGGGACGTCGCGAGGGACTACGCCGATCTTGGCTCCCACCACGAAGTCGACC
>Syapimelus|028027|TRINITY_DN98546_c0_g1_i2 putative Phospholipase
GACGCCATGACGTTTGCTTGCGTGGATTACCGCCATTACTAATCGAAGAATCGGACATCGAGGTCATGAAGACAAGGCACGCCAACCTACAAGAAGTGGACTTTGAAACCATGCTGACGGTCATTCGGGAATGCCGGTCGTTCCCTGAGCTGACCGCCACGGAGACCGCCCCTAACCACCCCCTCGCACCTACAGCTAACTTCTCTCAACCCTGGTCCGGGATTGTCCCAGGGACAAAGTGGTGCGGACCAGGGGACGTCGCGAGGGACTACGCCGATCTTGGCTCCCACCACGAAGTCGACC
>Syapimelus|035618|TRINITY_DN56618_c0_g1_i1 putative Phospholipase
GGTGACACGCAACTGTCCGTGTCTAGCAAAGTCTTTGGCTAAGAAGTTCAACCTGCTTTGGTCCTTGGCATCCAGGAAGGCGGCGGTTATTCACTCATCGTCCCCTCAGAACCAACAGCAGGTTGAGACGTCACCGAGAGAGGGCGCTCCTTCCGAAGAGTCCGAGCTGGAGGCCATTGTGGCCTGCATGTCTCGGAGTGAGCGGTTCCTGCACATTGCCACCTTGGAGTATCTCCCTGTGTCAAAGACCCCTACTGATAAGGCAGTCAGGTATTGGCCTAGGCTGGATGACCTGTTAAGACGAGCGGCTCTGGACCGTGGCTTGCAGGTATCGCTCCTGGTCAGCCACTGGCAACATTCTTCTCAGGGATCTCGGCCCTTCCTTCGTTCTTTGGCAGCGCTTAATGGCTCTGCGCGGCTTGACGTTAAATTGTTCGTCATGCCATATGAAGATCAAGTCAATCGCAATAATTACATCGTAACTGACAATGGC
>Syapimelus|103263|TRINITY_DN117202_c0_g1_i1 putative Phospholipase
GGAAATCATTAAATTCCAAGAAAGGCGAGGGAAATAGAGCCCTTGTTGATGTTATTCCTTAGTTATGACGGCGAGGACAGAAGCCAATAACGTTCCTTCCCTTTAGAACCCTAAGAAAAATGAGGAACCTGCCCGCTGTATCCATCCCGTTGTCTCTTGTCTTCATTATCTTTGTCTCCTGCGCTGTCGCATCGACGTCGGAAGGTCAAGATGATGGGCAAGAAGTTCCGAATATTTCTGACAACCTGCAGAACCTCCCCAATTTGATCCCGGATACCAAGATCCCGATTATCGATGACCTCATTAAGAACAACGGGATGACGTGGAACATTTACAATGACGGCAAGCGGATGATGGAAATCCTCAACTTCACCACGCCAATCGGTATACTCCGTGGGGAGTATTGCTATGTTTATGGAGACATGTTTATTATAGACCAAATTCTGAAACTTGTGCCCCTCAAAACGGATGTCACTCCTGAGGAAATGGATGAACTCATCGATAAATGCGAACAAATTCAACAAAAGAACATGCTGAAAGGATCCATCATTCCGCAAGTAATTCTGGATCTTCCTGGAGGTATCTTTCGGCGTCTCGGCATTTTTCCAGGCACTCGCTGGTGTGGGGCTGGCGACATTGCCCGACAATATGAACATCTTGGCCCGGCAAAGGGGACCGATAAATGCTGCCGCACCCACGACCACTGCCCGGATAACATGCTGGCAGGAAAGAAAAAGAACGGCCTTGTCAACAACGGATTTTACACAAAAAGTCACTGCAACTGTGACAAAACGTTTTACAACTGTCTCAAGAAAGATGGCAGCACTACGTCCATGGCCGTTGGAGTGATGTTTTTTAACATCTTAAGAACTGAATGCTTTGATCAGGAGCACCCCCTCAAGTGCGTTAGGAAATTCCCGCCTTTCTTTGGCAAATGCATTAAGTACGAGTTGGACAAGAGGAAGCCTAAAAAGTGGCAGTTCATTGTCCCCAAGAGTTTTGAAGTCTCGGGAGATAACAAAGACATCGAAAAAATATTCAAAGAAGCCTTTTAAAATATTAATAAAAATATTTTTAAAAGCTCAAAAAAAAAA
>Syapimelus|103265|TRINITY_DN117202_c0_g1_i2 putative Phospholipase
GGAAATCATTAAATTCCAAGAAAGGCGAGGGAAATAGAGCCCTTGTTGATGTTATTCCTTAGTTATGACGGCGAGGACAGAAGCCAATAACGTTCCTTCCCTTTAGAACCCTAAGAAAAGTTTATTATAGACCAAATTCTGAAACTTGTGCCCCTCAAAACGGATGTCACTCCTGAGGAAATGGATGAACTCATCGATAAATGCGAACAAATTCAACAAAAGAACATGCTGAAAGGATCCATCATTCCGCAAGTAATTCTGGATCTTCCTGGAGGTATCTTTCGGCGTCTCGGCATTTTTCCAGGCACTCGCTGGTGTGGGGCTGGCGACATTGCCCGACAATATGAACATCTTGGCCCGGCAAAGGGGACCGATAAATGCTGCCGCACCCACGACCACTGCCCGGATAACATGCTGGCAGGAAAGAAAAAGAACGGCCTTGTCAACAACGGATTTTACACAAAAAGTCACTGCAACTGTGACAAAACGTTTTACAACTGTCTCAAGAAAGATGGCAGCACTACGTCCATGGCCGTTGGAGTGATGTTTTTTAACATCTTAAGAACTGAATGCTTTGATCAGGAGCACCCCCTCAAGTGCGTTAGGAAATTCCCGCCTTTCTTTGGCAAATGCATTAAGTACGAGTTGGACAAGAGGAAGCCTAAAAAGTGGCAGTTCATTGTCCCCAAGAGTTTTGAAGTCTCGGGAGATAACAAAGACATCGAAAAAATATTCAAAGAAGCCTTTTAAAATATTAATAAAAATATTTTTAAAAGCTCAAAAAAAAAA
>Syapimelus|103266|TRINITY_DN117202_c0_g1_i3 putative Phospholipase
GGAAATCATTAAATTCCAAGAAAGGCGAGGGAAATAGAGCCCTTGTTGATGTTATTCCTTAGTTATGACGGCGAGGACAGAAGCCAATAACGTTCCTTCCCTTTAGAACCCTAAGAAAACATTATTGATTGGAATCATCTTCCTGAAGGCACCTTTAGATCATCTTGCATCGGAATTTCATCTAATCCAGATGAGGAACCTGCCCGCTGTATCCATCCCGTTGTCTCTTGTCTTCATTATCTTTGTCTCCTGCGCTGTCGCATCGACGTCGGAAGGTCAAGATGATGGGCAAGAAGTTCCGAATATTTCTGACAACCTGCAGAACCTCCCCAATTTGATCCCGGATACCAAGATCCCGATTATCGATGACCTCATTAAGAACAACGGGATGACGTGGAACATTTACAATGACGGCAAGCGGATGATGGAAATCCTCAACTTCACCACGCCAATCGGTATACTCCGTGGGGAGTATTGCTATGTTTATGGAGACATGTTTATTATAGACCAAATTCTGAAACTTGTGCCCCTCAAAACGGATGTCACTCCTGAGGAAATGGATGAACTCATCGATAAATGCGAACAAATTCAACAAAAGAACATGCTGAAAGGATCCATCATTCCGCAAGTAATTCTGGATCTTCCTGGAGGTATCTTTCGGCGTCTCGGCATTTTTCCAGGCACTCGCTGGTGTGGGGCTGGCGACATTGCCCGACAATATGAACATCTTGGCCCGGCAAAGGGGACCGATAAATGCTGCCGCACCCACGACCACTGCCCGGATAACATGCTGGCAGGAAAGAAAAAGAACGGCCTTGTCAACAACGGATTTTACACAAAAAGTCACTGCAACTGTGACAAAACGTTTTACAACTGTCTCAAGAAAGATGGCAGCACTACGTCCATGGCCGTTGGAGTGATGTTTTTTAACATCTTAAGAACTGAATGCTTTGATCAGGAGCACCCCCTCAAGTGCGTTAGGAAATTCCCGCCTTTCTTTGGCAAATGCATTAAGTACGAGTTGGACAAGAGGAAGCCTAAAAAGTGGCAGTTCATTGTCCCCAAGAGTTTTGAAGTCTCGGGAGATAACAAAGACATCGAAAAAATATTCAAAGAAGCCTTTTAAAATATTAATAAAAATATTTTTAAAAGCTCAAAAAAAAAA
>Syapimelus|103264|TRINITY_DN117202_c0_g2_i1 putative Phospholipase
CCTCCAAGGCGATCATGACAGGTGTGAGCTGCTAAGAATAGAGCTTATGATGAGATAAAGTGATATGACTAAAGCACATCATTAATCCCAAGAGGAAAGAAAGATGAGGATCCTGTCCCTTGCCGTTTTCGCTCTTTTTTTCTCTTGCGTTGTAGCGCTGGCGACAGAAGGACAAAACGAGGTGGAAGAAGCCCCAAACTTTCTCGACAACTTTAAGGACATCAAAAACTTGATCCCGGATCCCAAGAATATCCGGGTTATCGACGACCTCATCAAGAACAATGGGTTGTCGTGGAAAATTTTCAGGGACGGCAAACGGATGGTCGAAGTCCTCAACTTCACCACACCATTCGGCATACTCCGTGGAGAGTATTGCTATGTGTATGGAGACATGTTTATTGTCGATCAATTTTTGAAACTTGTTCCATTCAAGACGGACCTCAGCCCTGAAGAAATGGACGAACTCATCACTAGATGCGAAGAAATACAAAAGAAGAACATGCTAAAAGGCTCCATCATCCCCCAAGTCCTCATGGATCTTCCCGGCGGAATGTTTCGTCGTCTCTTTATCTTTCCAGGAACCCGCTGGTGTGGTGCTGGCGACATCGCCAGAAATTATGAACAGCTCGGTCCAGCTAAAGAGACCGATAAATGCTGCCGCACCCACGACCATTGTCCGGATAGCATGGGGGCCGGAAAGGAGAAGTACGGTCTTACCAACAGCGGCTTCTACACAAAGAGTCACTGTGACTGCGACAAAAAGTTTTACGACTGCCTGAAGAACGATAGCAGCACGACTTCCACCGCCGTTGGAATACTCTTTTTCAACATCCTAGCAACTCCATGTTATGACGAGGAGCACCCCCTCGAGTGCGTCAAGAAATTCGCACTTATTGGTAAATGCACCAAATACAAGGTAGACAAGAGCCAGCCTAAAAAGTGGCAGTTCATTGACCCCAAGAACTTCGAAGTTTCAGGAGATAACAAAGACATCGACAAAATATTCAAAGAAGCTAAATAAGCTAACAATAAAAAATGTTTTCAATCAAAAAAAAAAAAA
>Syapimelus|103267|TRINITY_DN117202_c0_g2_i2 putative Phospholipase
ATATTTCATAGCAATCACCTTAAATAAAATGTAACGTGTCGGCATTATGTTTGTTCACACCCAGGAGTCACTGTGACTGCGACAAAAAGTTTTACGACTGCCTGAAGAACGATAGCAGCACGACTTCCACCGCCGTTGGAATACTCTTTTTCAACATCCTAGCAACTCCATGTTATGACGAGGAGCACCCCCTCGAGTGCGTCAAGAAATTCGCACTTATTGGTAAATGCACCAAATACAAGGTAGACAAGAGCCAGCCTAAAAAGTGGCAGTTCATTGACCCCAAGAACTTCGAAGTTTCAGGAGATAACAAAGACATCGACAAAATATTCAAAGAAGCTAAATAAGCTAACAATAAAAAATGTTTTCAATCAAAAAAAAAAAAA
>Syapimelus|103793|TRINITY_DN123787_c0_g1_i1 putative Phospholipase
CTTCAAAGAAGTCGGTCGACCATTTATCAGTGACTAAGTGACCACGAGGAAGAGAAGCCGTTGCCAGGACACGTTGAATTAAAAGTTCTAATTGCATCTTGCAAGGAGCCGGTTCGGGAAATCCCCAGGAGGCGTTGTCAATAAACACGCAACATTCCCGCGGCAACCCTTACGCGAAGGATCATGTTCTCTTGCTTGAGTGTGGTGGGAGTGGGGCTCTTGGCAGTTGTCATCAGCGCCCTGCCCTGGAACCATGACGAGGCTCTAAAATTCTTAAGCAAACCTCAAAGTGGCTGGACAATTTACTACGATAACAGGACCGCAGTCGAGATCCTCAACTTTTCTACCCCGATCGGCATCCTGAGTGGAGAGTACTGCTTTATGTACAGTGCATCCAATGTTCGGGATTCCTTGCTAACCTCCATTGTCGCGACAAAGAAGGAAGTATCCAGCAAAGAGATGGATGACCTGGTTACCCGATGCGAGGAGATCCAGGAAAAAAACATGAAAAACGGGACTCTGATCCTACAGCTCCTTAATGACCTTCCTGAAGGGATCCTCAGGCGTCTCGTCATCTTTCCAGGTACCAAGTGGTGCGGAGCTGGCAACATCGCTAGGAACGAGAGTGACCTGGGCTCCTCGAGAAAGACGGACGCCTGCTGTCGGGAGCACGACATGTGCCCAGATAACATCGCAGCTGGGGAGACCAAGCATAACCTTACCAACGATGGACATTACACCAAGAGCAATTGCAGCTGCGACGATAAATTTTACCAGTGTCTACAGGATGCAAACACCTTTACTGCCGATTCAGTGGGGACTCTGTACTTCAATGTCTTAGTCACGGAATGCTTCACGTATGCGCATCCCCTCAAGTGTGTGGATCGAAGCATCCCCCTTATTGGTGCGTGCACGAAGTATGAAGAGGACACGAGCGAACCCAAAGAATGGCAGTTTATCCCGCCAAAGAAATACGAAAGCTCTAGCAACGAGACTGACACCCAATGAACATTCAACTCTGTACAGCCTCTTTATTGTTGATCCAAATGTTCACAATGTCATCATGACCTACCATTAACTCGAGGCTTC
>Syapimelus|103794|TRINITY_DN123787_c0_g1_i2 putative Phospholipase
CTTCAAAGAAGTCGGTCGACCATTTATCAGTGACTAAGTGACCACGAGGAAGAGAAGCCGTTGCCAGGACACGTTGAATTAAAAGTTCTAATTGCATCTTGCAAGGAGCCGGTTCGGGAAATCCCCAGGAGGCGTTGTCAATAAACACGCAACGTTCCCGCGGCAACCCTTACGCGAAGGATCATGTTCTCTTGCTTGAGTGTGGTGGGAGTGGGGCTCTTGGCAGTTGTCATCAGCGCCCTGCCCTGGAACCATGACGAGGCTCTAAAATTCTTAAGCAAACCTCAAAGTGGCTGGACAATTTACTACGATAACAGGACCGCAGTCGAGATCCTCAACTTTTCTACCCCGATCGGCATCCTGAGTGGAGAGTACTGCTTTATGTACAGTGCATCCAATGTTCGGGATTCCTTGCTAACCTCCATTGTCGCGACAAAGAAGGAAGTATCCAGCAAAGAGATGGATGACCTGGTTACCCGATGCGAGGAGATCCAGGAAAAAAACATGAAAAACGGGACTCTGATCCTACAGCTCCTTAATGACCTTCCTGAAGGGATCCTCAGGCGTCTCGTCATCTTTCCAGGTACCAAGTGGTGCGGAGCTGGCAACATCGCTAGGAACGAGAGTGACCTGGGCTCCTCGAGAAAGACGGACGCCTGCTGTCGGGAGCACGACATGTGCCCAGATAACATCGCAGCTGGGGAGACCAAGCATAACCTTACCAACGATGGACATTACACCAAGAGCAATTGCAGCTGCGACGATAAATTTTACCAGTGTCTACAGGATGCAAACACCTTTACTGCCGATTCAGTGGGGACTCTGTACTTCAATGTCTTAGTCACGGAATGCTTCACGTATGCGCATCCCCTCAAGTGTGTGGATCGAAGCATGTGGATCCCTTTCCTGGCGTTACATGGCAGAGTGGGAAAAGGCCTAGTACTATGGCCGTTTCGAACCTGGAATCCCTGGTTAAGCAGCCCCCTTATTGGTGCGTGCACGAAGTATGAAGAGGACACGAGCGAACCCAAAGAATGGCAGTTTATCCCGCCAAAGAAATACGAAAGCTCTAGCAACGAGACTGACACCCAATGAACATTCAACTCTGTACAGCCTCTTTATTGTTGATCCAAATGTTCACAATGTCATCATGACCTACCATTAACTCGAGGCTTC
>Syapimelus|106048|TRINITY_DN131650_c0_g1_i1 putative Phospholipase
CCGAAATCTACATTTGCGACTGGTGGTTGTCGCCTGAGTTGTACCTCCGCCGTCCTTCAGAGAAGAACGAAGAGTTCAGACTGGACCGTCTGCTCAAAAAGAAAGCGATGGAAGGTGTGATGATCTACATTGTTATCTATAAGGAAGTCTCTCTGGCCTTGACACTCGACTCTGCACACACAAAGATCTGGCTACAGGATCTTCATCCCAATATTCAAGTCCAACGCCATCCTGATCATTTGAAGGTCAATTCGACACAGTTTTGGGCTCACCACGAGAAAATTTGTGTAATTGATTGTCGCCTTGCGTTCATCGGTGGGCTAGATCTGTGCTTCGGGCGGTACGACAGCAGGACACATCAACTGGCGG
>Syapimelus|116428|TRINITY_DN138182_c0_g1_i1 putative Phospholipase
TGCCTATGATCCCTCGGCTGCAGACGCAATTGTCCGGGACCCACTCCACGACGACTTTTATGAGTCCTGGTGGAAGCGTGTGGCTCAGACCAACACTGAGATCTTCCGAGAGGTGTTCCGGTGTGTACCTGATGACTCTGTTGAGACCTGGAGTGACTACAAAGCGTTTATTCCGGATTCGAAAAAGATTCTGCTGGGACATGTGGCAATGGAGGGAGCAACTGTAGAGAAGGTGACGGAACGGTTGCAAAAAGTCACAGGACACCTGGTCGTGTTCCCAACACGGTTCCTGTGTAAAGAAAACCTCATGGGAGGAGCAGTCGAAGGAGCAG
>Syapimelus|117026|TRINITY_DN161586_c0_g1_i1 putative Phospholipase
ATTATTTTTGGGCATTAGCTACAGCTCTTGAAAGCGCCAAAGAAGTCATCTACATAGCTGACTGGTGGCTTTCACCTGAGCTTTTTCTACGCCGCCCACCCGCTTATAGCGAAAATGACCGTGTAGACACAATCCTTAAAAGCCGTGCTGAAGCCGGCGTCAAAATCTATATCATAGTCTACAAAGAGGTCGAAGCCGCCTTAACATGTAATAGCCAAC
>Syapimelus|118676|TRINITY_DN137806_c0_g1_i1 putative Phospholipase
TTTTTTTCTAACAAAACATGAAGACCTTGTGTTTGTTGTTCTTGACTGTATATATTGCTTTTGCTGTTGCTGATTGCGATTTCTCCCGCGGATGGGCCTGCAGTGGAGGAATTATCAAAACTCTTCACGTTGATGACGATGATGCCACCATCATGGAAGCTTACCCTGAATGTACTATGTACCAACAAGGAAAACTCAAGACCAGTGGAAGTGAAATCAGAATTGAATTCGATGGATTTTTGAACTTTGATTTCCTTTCTTGCGATATCATTGCAGATGGTGACTCCAATGAATGTGAATGTTACGATGAAGATGTTGTTTTTGAAATCAATGGCGACTGTGATACCCTCAGTGGACCAAATGGTGAACTTTGCAGTCCTGCCGCAAAGACCAGCGAATGCAACTTCAGAGAATGCCCAACTGGTCAAGATTTAGTCCCTAACCCAGACTATGTCTCATCTGCTAATGGTTGTGGTCCATCTAGTGTTCCAATCACTGCTCCTAGCTTCTCTTTCCTCACATGCTGCGAACAACACGATCTTTGCTATGGTGACTGTGTTGACAGCAAGAAGAAGTGTGATGATCTTTTCTATGAGTGCATGTACTGCTCTTGTCAAACTGAATCTTTCATTGAGCAAGCCCTTTGTGAAGAACTTGCTTGCATCTATTACCAAGCTGTCGATGAATTCGGTTGTGATGCTTTCACCTCCTCCCAAGAACAAGGATGCATTTGCTCCAGACAAAAGGACGTTAAGGTCGATTATGCTCCAATCCCAAGTAAATTCGGACCAGGTTTCAACACTACCAACAAGGCTGGAATCGTTTGCAGAGAACCATTCTCCGTTTCAGATAGTACTTGCCGCGGAAATAATGCTAGTTCTG
>Syapimelus|123285|TRINITY_DN145801_c0_g1_i1 putative Phospholipase
CCTCCGTCGGCCACCAGAGGAGAATGAAGAATTCAGGTTGGATAGGCTGCTTAAGAAGAAGGCGGAAGAGGGAATCAAGATTTACGTCGTCGTCTATAAAGAAATCACCCTTGCTTTGACATTGGACTCTTCCCACACAAAGAGATGGCTTCAGGACCTTCATCCAAACATTCAAGTTCAACGCCATCCTGATCACATCGGTGTGAACGCGACTCAATTCTGGGCTCACCACGAGAAAATCTGTGTCATTGACTGTCGCCTGGCATTCATCGGAGGACTTGATTTGTGCTTTGGAAGGTATGACAGCAAAACCCATCAGTTGTCAGATTATCATCCCTCGGGTACTGGAACCGTTTGGCCGG
>Syapimelus|134281|TRINITY_DN107977_c0_g1_i1 putative Phospholipase
AGCTGAAGGCCTTTCGGACGGGATATGGCCTGGTCAACCTCTCCTTCTACACCAAGTCTCACTGCGACTGCGACAGGGACTTTTACGCCTGCCTCCATTCCAGCAAAAACCCACTGGCTGAAATCGTGGGAAAGGTTTACTTTAACGTCCTGAAGCCGGTGTGTTTGGCGGAGCGACCTTCACCCCCGTGTCTAGCAAACTCTAAACTTGGAGGTAGCCAGTGCACTACCGCCAGAGGTCCTGCCGCCATGATGGTCACCTATACGAATCTGAGGTTTTGACCAGTCGCCTAATTAAAAATGACTCGGTCACAGAAGTGACATCCTTATAGTGAAT
>Syapimelus|148892|TRINITY_DN122485_c0_g1_i1 putative Phospholipase
CGAAAACAACTTGTTTACAATCAAACGAAAATGTGATTTGCTATTGTTTTTTAGCCTTTTATTTATATAAATCGTCATTCGCTTAAAATGATCAATTATTTTAAACATGTATTAAGCAATAAAAAGACAATTGTCGAAGGAAGAGGAAAGTTGGATGTCACTGAAGCAGAGTTAAATTTAACAGACCACCGCTATGGCCATCCACATGTTGTAAAAAGTCCCACATCGATGGAATCGGACAACAAATCAGGCAGGCGTTGGAAAGGAGTGTTAAGACCCTCCTGCATACCTATCACCATCATTCTTATCTTGGTCCTTCTGGTGGTCCTCCTCCCTCTCCTCAATCAAAAAGCTTTTGGAAAATCAGGCAAGGGAAAGAGTACCTCACTGCACACTTGCACCAACAGCTGCATGATATCTCTGGTTGAGAGCATCCCTTATGGCCTCAACTACTCAGATGACTCACCAGTTCACATGTCTACATTCACTGCCTGGTCTCGCTTAATTGCTGATGCTCAACATTCACTGGACATAGCATCATTTTATTGGACTCTTCAAGGTGCCGATGTGGTACCTGATCCTTCAGACTGGGAGGGAGAGGAAATTTTTAAGAAGCTTTTGGCCTTGAGGAGCAAGCCAGACCTTCACTTTAGGATAGTCCAAAACAAACCTTCTTCCAACGAACCGCCTAAGGATACCATTGAATTAGCCAAAAAAGGAGTGGCCAAAGTGCGCACACTTGATGTTGAGAGACTACTTGGTGCTGGAATCTTGCACACCAAGCTTTGGATTATAGACAACAGAGATTTTTACATTGGAAGTGCAAACATGGACTGGCGTGCTCTTACACAGGTGAAGGAGATGGGAATTCTTGTTCAAAACTGCTCTTGCCTTGCCGATGACTTGCACAAAATCTTTCAAGTGTATTGGATGCTGGCAAGACCAGGCTCTAAGATTCCATCCACCTGGCCTCGAACCTTGGAAACCACTATTAATGCAGAGACACCCCTTTCTTTGAATCTCAACGGCTCACAGGCCCAGGTCTACATTGGCTCTTCCCCCAAAAATTTTTGTCCACCAGGGCGCACCACTGACCTTGATGCCATCTTTGAGGTCATTTCTCGAGCAAAGAAATTTGTTCATGTGGCTGTTATGGACTATTTTCCAACCACACTTTATGGCACTTCCAAAGAATTTTGGCCTGACCTGGACAATGCTTTGAGAAAAGCAGCGATAGAAAGAAAGGTTCAGGTCCGACTCTTGGCCAGCTTTTGGAACCACACAAGACCTGTGATGGTTCACTTCCTGAATTCACTGATGGCTCTCAACAGTTCTTCAATTAACATTGAAACGAAATTGTTTAAAGTGCCACCTTATAATGGCACTGGTGAAGAAATCCCCTTCACACGAGTAAATCATAACAAGTATATGGTAACAGATGAATCACTTTACATTGGGACTTCCAACTGGGCTGCTGATTACTTCCTCTATACTGGTGGAGTTGGCTTTGTTCTCCATGGCCTGGAACACCCAGCACGAAAGCAACTGTCCCTGGTGTTTGACCGAGACTGGAACTCCCAATATGCAAGCAGAACATTTTAAATGTGCACATTTCACTGGTGTTAGGGGCAACATACATCTCAACAAACTTTTGTTCACTCAATGTCATTGTACACTTTCACCTATCATTCTTTGTGTTTTTAACCTCTTCATGAATTTAATAAGCAATAAATTGTTATTTTTTATACATAAAAAAAAA
>Syapimelus|198459|TRINITY_DN133127_c0_g1_i1 putative Phospholipase
ACAACCCATTGGAGAATGCCGCAGACATGACCATGTACTGGGCTCATCATGAGAAATTCATCGTTGTAGACTATACGATGGCCTTCATCGGTGGCCTAGATTTGTGTTTTGGCCGATGGGATGCCAATTCCCACCCTCTCTCAGACTGCCATCCCGAGGGTGTTTCCGAAGAAATCTGGCCAGGTCAGGATTTCAATAACAACCGAGTGATGGACTTCCAGAAGGTCGAGGATTGGCAGTCAAACGAGCTGAGCAAGGCTGACTATGGACGTATGCCATGGCACGATGTTGCCATGGCCGTCATTGGACCCTGTGTCTATGACATTGCAGAGCACTTCGTGCTCCGATGGAACTTCGTCAAACGCGACAAGTACAAGCGTGATGAGCGCTACGACTGGATCATGCTTGAAGGCAGGACCGGTGAAGATGAGGATTTAGTTGGCGTTCAGCGACCCAAGCATCCTGTTGGGGAGTATATCCAACATCCTCTCACACCCCTCAGCACGAAGAATCTCGACAACAGAGGCACAATCCGTGCACAGATAGTGCGTTCTAGTTCTGACTGGTCCAGTGGTATTCTCACCGAACACTCTATCCAGAACGCCTACGCCCAGCTTATCAGTCAG
>Syapimelus|211889|TRINITY_DN137210_c0_g1_i1 putative Phospholipase
GGACACATCAACTGGCGGATTACCACCCTTCAGGCAAGGGAGTTATCTGGCCTGGATTGGATTACTCGAACCCTCGTATCAAGGACTTTGTGAATGTCAAGGATTTTAAAAATGAACTGATCGAGAGGAAGTTGCTCGCACGTATGCCCTGGCACGATATTTCGCTCGGAATAGCAGGTCAGCCTGCCCGTGACATTGCTCGTCATTTCGTGCAGCGATGGAACTTTGTCAAAAAGGAAAAGGGCATGAAAAAGACTCACATGAAGTTCTTGACGCCCAAGGGAGAGTTTGTGAGTACGCGCAATGAGCTTGGTTGGACAGGTTCTCAAAAGGTCCAGCTCCTGAGAAGTAGCACGGTCTGGTCCCAGGGTGTGGGATTGGAGCGTTCGATCCAGGATGCATATCTTCACAGCATTGCGAACGCGGAGCATTTTATTTACATCGAAAATCAGTTCTTTGTAACCCTGGCGGTAGAAAATGGTCACCCGGAGCTCAAGAACACGATTGGCATTGCGCTCGTCAACCGAATCATACGAGCTCATCAGGAGGGTAAAAAGTTCCGCGTTATTGTCGTCATGCCATTGATGCCTGCGTTTGAAGCTGATATCATTTCGAGTGAGGCGGGG
>Syapimelus|219896|TRINITY_DN113928_c0_g1_i1 putative Phospholipase
ATTGATTATATATATATATAAAAAAAGATTCTTGCTCTTTTTTGGACATTTTTTACATGCCAGCAACTTAACAGAGTTTAATTGAGGTTGATCTGCTTTCAGGTCAAAAGCCAAGGAAAAACGAGGATTACAAAGCAGAAAGTCAAGGATGTGGTGCATATGGAATTCAGGTCCCAAAGGAATACCTTCCACTAGAAGACATGAACAAGTGCTGTGACCAGCATGATCTCTGCTATAGTACATGCCAAATTACGAAAAAAGAATGTGACAAGAAAATGCTCACATGCCTTTTGAATCTTTGTAAGAAGCACCATGGTTTAGATTGTGCCCTTACCAGCCTCTTGTTTTCTGAAACCACTAGAGCTTTTGGCTGCAAGGCCTATCTTGATGCCCAAAAGGATGCTTGCATCTGCCAGCATTGGGACCGGGAAGATTTGTAAATGACCCTATTTGTTTGTATAAAGTAATTTATAAAATTTTATTTTTTATACTGTTTTGAATATATTAAAAGTTAATTTTTTTCATTAAAAAAAAAAAAAAA
>Syapimelus|219897|TRINITY_DN113928_c0_g1_i2 putative Phospholipase
TTTTTTTTTTGTAAAATGCAATTCTTTTAATAATCTGCAAGCAAATACAGTGCACAGTGTTTGTTAATAAATATCATTTAATATAATAATAATGTTTGTTTTGAAATCTCAAAATTTGTTATATATTTGTTTTTGCCTACTTTTTCCAAGTACTTTTTGTTATTTTCTACAAGAAATAAAAAAATTTCTAGATGCCTCAAATGAAGTTTTAAAGGGCTTATCTCGGAGCATTGATGTTGTTGCAAACGGAGTGCAAACCTTTGACGATGTTATTCAAAAGGCCAACGATGAGGAATGCTTGTTCAAATGCCCCCTTGGTCAAAAGCCAAGGAAAAACAAGGATTACAAAGCAGAAAGTCAAGGATGTGGTGCATATGGAATTCAGGTCCCAAAGGAATACCTTCCACTAGAAGACATGAACAAGTGCTGTGACCAGCATGATCTCTGCTATAGTACATGCCAAATTACGAAAAAAGAATGTGACAAGAAAATGCTCACATGCCTTTTGAATCTTTGTAAGAAGCACCATGGTTTAGATTGTGCCCTTACCAGCCTCTTGTTTTCTGAAACCACTAGAGCTTTTGGCTGCAAGGCCTATCTTGATGCCCAAAAGGATGCTTGCATCTGCCAGCATTGGGACCGGGAAGATTTGTAAATGACCCTATTTGTTTGTATAAAGTAATTTATAAAATTTTATTTTTTATACTGTTTTGAATATATTAAAAGTTAATTTTTTTCATTAAAAAAAAAAAAAAA
>Syapimelus|238123|TRINITY_DN158234_c0_g1_i1 putative Phospholipase
CTGGCACGACGTTTCCATTGGAGTGGCTGGTCAGGCAGCTCGCGATATTGCTCGTCATTTTGTCCAGCGCTGGAACTTTGTCAAACGTGAAAAGGGTATGAAAAAATCCCATATGAAGTTTTTGACGCCCAAGGGAGAGTTCGTCAGCACTCGTAATGAATCTGGATGGACCGGGACGCAAAAGGTTCAGATCCTGAGGAGCAGTACAGTATGGTCACAGGGTGTGGACATGGAGCGGTCGATTCAAGATGCGTACCTGAGCTGCATTGAGAATGCGGAGCATTTTATCTACATCGAGAATCAGTTCTTTGTAACCTTGGCAGCCGAAAACGGCAATGACCTTCTCAAGAACACAATCGGCCTGGCGTTGGTGAACAGGATTGTGCGCGCCCACCA
>Syapimelus|021356|TRINITY_DN4140_c0_g1_i1 putative Serine Protease
CAAAGACGCCTGCACAGGAGATTCCGGAGGACCCCTTCTCGTCAAAGAAGGCGAACATTTTTCCGTCGTGGGTGTCGTAACCTCAGGAATTGGATGTGCCCAGCCGCTGCTTCCCGGGCTATACACGCGGGTGGCTGGCTACCGCTCCTGGATTGACCGCTATATTGGAAAGTAGAATGGAGGCAAAGCACGGAAACTCCTGTTGCACTTTATCTTGTCACCTCTCCCAAATCTAGT
>Syapimelus|028657|TRINITY_DN89704_c0_g1_i1 putative Serine Protease
GGAAAAGTTGCCCTCCAAGTTTTGCCACGTCACTGGCTGGGGCGAAACTTTCGATACGGGCTTTGAATCCGTGTTGAAGCAGGCCTTGGTTCCCATTGTCGAGCATAAGGTTTGCCAGGAGTGGCTTCCTCCCCCCAAAAAGCTTGGACCTGCCATGGTGTGCACCGGATACCCTGAAGGAGGCCATGATGCTTGCAAGGGTGATAGTGGAGGGCCTTTGATGTGTCTCGAGAATGAAAGGTGGGTTCTTGTCGGAGTGGTCTCCACAGGGGGCGTATGTGCTGCCAAAAGAGACCCTGGAATCTACACGAGGGTAGATGCCTATGTAGATAATTGGATCCAAGACACCGTTAGTCAGCCTCCAAGACCGCCCTTTTTTTGAAGTCTAAGCAACTGTGCTCAAGAATAATTTTCTATATTTTACTGTTTTAACTTTTTATCTAACAAAATTAAGATGTTAAAATTTTATTTTTGATGCACTTTAATAAAGTCAATAAACTATGAAAAAAAAAA
>Syapimelus|105441|TRINITY_DN123462_c1_g2_i2 putative Serine Protease
TGGTGGTGGTGGAGGATGGAGAGAGGACGATCCGCCGGAAGAGCACCGAGGACGGGGTCGTCCACAAAACAACGGCCCACCAGGGCATGGTGGTGGTGGAGGATGGAGAGGAGACGACGATCCGCCGGGAAAGCATCGGATCCCCCCAGACCAAGGGAAAAGAATGAATTACGAAAATCGACCCGGGAATGGACGAGGAGATCGGATTCCCCCAGAGCAACGAGAAAGAATGGATTACGAGCATCAACCAGGGAATGGACGAGGAGGCCGAGGACGGGGTCCCCCAAAAAACAACAACCCACCGGGGCATAACAAGAATTGGCAAGGAGGTGGTAGAGGAAGGGAAGGTGACGACGGCTCGCAGGAAGAACCCTGGATCCCCCCAGGACAGCGGAAAAAGATGAATAACAGACCTCAACCAGAGGATTGGCGAGATGAGCCGGAAGGCAATCATGATGACACCGGTCCCAGCAGGTTCCGGGACCCCGGCGGGGCTGGCGGGAGTCCTGTTCCGCGCCCAAGCAGAAATCCCAATGAGCCAATATTCCCAGGGTGCGGAGTGAAGATGGGCACCAGAATTATTGGGGGCAGACGAGCAGGAGCAGCAGAGTGGCAATGGATGGCGGCGCTGATGCGCAGATCTGGTGACCCTTTCTGTGGAGGGTGCCTCATCAGCAAATACTACGTGCTGACGGCTGCTCACTGTGTGCAAGGGCTGGCAGAAAGCGATATCCGCGTCCGATTGGGGGAGTACGACTTTCGCGACACCCTCGATAGCCAGCCATTCGACGTGGAGGTGTCCGAGATCAAGAGACACCCGGAGTACAACTCTGCCAACTACCTCAACGACATCGCTCTCCTGCGGCTGTCCCGGCCTGGACTGCTCTCGGAGACCATCCGGCCGATCTGCCTCCCAACCTCTCTTCCTGAAAGGCAACTGATCGACTCTATCGCCATCGTCACTGGATGGGGCCACACGGAATTCGGTGGAAAGTCCAGCGACGTCCTCAAGGAGCTAAAGGTCCCAATTTGGTCCAGCGAGGAGTGCAACAAGACTTATGCCTCTCACGCCATCGGCCGAGGAACCATGTGTGCTGGAAACAAGGATGGCGGTGAGGACTCATGCCAGGGGGACTCTGGTGGCCCCTTGATGATGGAGGGGCCATCGGGACTCTGGGAGGTGGTCGGTGTCGTCTCCTGGGGACTGAAATGCGCCCAGCCAGGCCTTCCAGGAATTTACACCCGAGTGTCACATTACGTTCCCTGGATACGTGAAAACGTCGACGCCTGAGCAACCAACCTCATTTGATTCAGATATTCACGAATTGGCGATGGGAAACTGACCTCCATTAATCTCTCTGAAAAAAGGAATTGCAAATATTTTGCTTTTTTATATTTATAAAACATCTTTGTACCTCATATTAAATATGTTTTTGTTAAAAAAAAAAAA
>Syapimelus|105445|TRINITY_DN123462_c1_g2_i3 putative Serine Protease
CAAATTACCCAAAGGCCGGTTTCGCCAAATTGGCCAAAAGATTCACGCTAAACCTTGGATTATCATTTTTTTTCCAAAGGGTTTTCACGTACGATGGCGATAAGTCGTCGCATCTTTCGACAACGTCATTTCAAACTGGTTTGTTTCCTCGGCGCTCTAGGACTACCGCAGTAAGGATGTCCCTGCTGTGGCTCCTTCTTCTGGGCTGCTTTCTCTCTCTCCCTACTTCACAATCGGATATTTCTTCGGGGAGAGTAAAAAGACAAGGCCGAGGACGGGGTCGTCCACAAAACAACGGCCCACCAGGGCATGGTGGTGGTGGAGGATGGAGAGGAGACGACGATCCGCCGGGAAAGCATCGGATCCCCCCAGACCAAGGGAAAAGAATGAATTACGAAAATCGACCCGGGAATGGACGAGGAGATCGGATTCCCCCAGAGCAACGAGAAAGAATGGATTACGAGCATCAACCAGGGAATGGACGAGGAGGCCGAGGACGGGGTCCCCCAAAAAACAACAACCCACCGGGGCATAACAAGAATTGGCAAGGAGGTGGTAGAGGAAGGGAAGGTGACGACGGCTCGCAGGAAGAACCCTGGATCCCCCCAGGACAGCGGAAAAAGATGAATAACAGACCTCAACCAGAGGATTGGCGAGATGAGCCGGAAGGCAATCATGATGACACCGGTCCCAGCAGGTTCCGGGACCCCGGCGGGGCTGGCGGGAGTCCTGTTCCGCGCCCAAGCAGAAATCCCAATGAGCCAATATTCCCAGGGTGCGGAGTGAAGATGGGCACCAGAATTATTGGGGGCAGACGAGCAGGAGCAGCAGAGTGGCAATGGATGGCGGCGCTGATGCGCAGATCTGGTGACCCTTTCTGTGGAGGGTGCCTCATCAGCAAATACTACGTGCTGACGGCTGCTCACTGTGTGCAAGGGCTGGCAGAAAGCGATATCCGCGTCCGATTGGGGGAGTACGACTTTCGCGACACCCTCGATAGCCAGCCATTCGACGTGGAGGTGTCCGAGATCAAGAGACACCCGGAGTACAACTCTGCCAACTACCTCAACGACATCGCTCTCCTGCGGCTGTCCCGGCCTGGACTGCTCTCGGAGACCATCCGGCCGATCTGCCTCCCAACCTCTCTTCCTGAAAGGCAACTGATCGACTCTATCGCCATCGTCACTGGATGGGGCCACACGGAATTCGGTGGAAAGTCCAGCGACGTCCTCAAGGAGCTAAAGGTCCCAATTTGGTCCAGCGAGGAGTGCAACAAGACTTATGCCTCTCACGCCATCGGCCGAGGAACCATGTGTGCTGGAAACAAGGATGGCGGTGAGGACTCATGCCAGGGGGACTCTGGTGGCCCCTTGATGATGGAGGGGCCATCGGGACTCTGGGAGGTGGTCGGTGTCGTCTCCTGGGGACTGAAATGCGCCCAGCCAGGCCTTCCAGGAATTTACACCCGAGTGTCACATTACGTTCCCTGGATACGTGAAAACGTCGACGCCTGAGCAACCAACCTCATTTGATTCAGATATTCACGAATTGGCGATGGGAAACTGACCTCCATTAATCTCTCTGAAAAAAGGAATTGCAAATATTTTGCTTTTTTATATTTATAAAACATCTTTGTACCTCATATTAAATATGTTTTTGTTAAAAAAAAAAAA
>Syapimelus|105447|TRINITY_DN123462_c1_g2_i5 putative Serine Protease
CAAATTACCCAAAGGCCGGTTTCGCCAAATTGGCCAAAAGATTCACGCTAAACCTTGGATTATCATTTTTTTTCCAAAGGGTTTTCACGTACGATGGCGATAAGTCGTCGCATCTTTCGACAACGTCATTTCAAACTGGTTTGTTTCCTCGGCGCTCTAGGAGTACCGCAGTAAGGAAAAAACAAGAGAGTGAACGTTGTGGAACATTAAAAAAAGGATGTCCCTGCTGTGGCTCCTTCTTCTGGGCTGCTTTCTCTCTCTCCCTACTTCACAATCGGATATTTCTTCGGGGAGAGTAAAAAGACAAGGCCGAGGACGGGGTCGTCCACAAAACAACGGCCCACCAGGGCATGGTGGTGGTGGAGGATGGAGAGGAGACGACGATCCGCCGGGAAAGCATCGGATCCCCCCAGACCAAGGGAAAAGAATGAATTACGAAAATCGACCCGGGAATGGACGAGGAGATCGGATTCCCCCAGAGCAACGAGAAAGAATGGATTACGAGCATCAACCAGGGAATGGACGAGGAGGCCGAGGACGGGGTCCCCCAAAAAACAACAACCCACCGGGGCATAACAAGAATTGGCAAGGAGGTGGTAGAGGAAGGGAAGGTGACGACGGCTCGCAGGAAGAACCCTGGATCCCCCCAGGACAGCGGAAAAAGATGAATAACAGACCTCAACCAGAGGATTGGCGAGATGAGCCGGAAGGCAATCATGATGACACCGGTCCCAGCAGGTTCCGGGACCCCGGCGGGGCTGGCGGGAGTCCTGTTCCGCGCCCAAGCAGAAATCCCAATGAGCCAATATTCCCAGGGTGCGGAGTGAAGATGGGCACCAGAATTATTGGGGGCAGACGAGCAGGAGCAGCAGAGTGGCAATGGATGGCGGCGCTGATGCGCAGATCTGGTGACCCTTTCTGTGGAGGGTGCCTCATCAGCAAATACTACGTGCTGACGGCTGCTCACTGTGTGCAAGGGCTGGCAGAAAGCGATATCCGCGTCCGATTGGGGGAGTACGACTTTCGCGACACCCTCGATAGCCAGCCATTCGACGTGGAGGTGTCCGAGATCAAGAGACACCCGGAGTACAACTCTGCCAACTACCTCAACGACATCGCTCTCCTGCGGCTGTCCCGGCCTGGACTGCTCTCGGAGACCATCCGGCCGATCTGCCTCCCAACCTCTCTTCCTGAAAGGCAACTGATCGACTCTATCGCCATCGTCACTGGATGGGGCCACACGGAATTCGGTGGAAAGTCCAGCGACGTCCTCAAGGAGCTAAAGGTCCCAATTTGGTCCAGCGAGGAGTGCAACAAGACTTATGCCTCTCACGCCATCGGCCGAGGAACCATGTGTGCTGGAAACAAGGATGGCGGTGAGGACTCATGCCAGGGGGACTCTGGTGGCCCCTTGATGATGGAGGGGCCATCGGGACTCTGGGAGGTGGTCGGTGTCGTCTCCTGGGGACTGAAATGCGCCCAGCCAGGCCTTCCAGGAATTTACACCCGAGTGTCACATTACGTTCCCTGGATACGTGAAAACGTCGACGCCTGAGCAACCAACCTCATTTGATTCAGATATTCACGAATTGGCGATGGGAAACTGACCTCCATTAATCTCTCTGAAAAAAGGAATTGCAAATATTTTGCTTTTTTATATTTATAAAACATCTTTGTACCTCATATTAAATATGTTTTTGTTAAAAAAAAAAAA
>Syapimelus|105449|TRINITY_DN123462_c1_g2_i6 putative Serine Protease
TGGTGGTGGTGGAGGATGGAGAGAGGACGATCCGCCGGAAGAGCACCGAGGACGGGGTCGTCCACAAAACAACGGCCCACCAGGGCATGGTGGTGGTGGAGGATGGAGAGGAGACGACGATCCGCCGGGAAAGCATCGGATCCCCCCAGACCAAGGGAAAAGAATGAATTACGAAAATCGACCCGGGAATGGACGAGGAGATCGGATTCCCCCAGAGCAACGAGAAAGAATGGATTACGAGCATCAACCAGGGAATGGACGAGGAGGCCGAGGACGGGGTCCCCCAAAAAACAACAACCCACCGGGGCATAACAAGAATTGGCAAGGAGGTGGTAGAGGAAGGGAAGGTGACGACGGCTCGCAGGAAGAACCCTGGATCCCCCCAGGACAGCGGAAAAAGATGAATAACAGACCTCAACCAGAGGATTGGCGAGATGAGCCGGAAGGCAATCATGATGACACCGGTCCCAGCAGGTTCCGGGACCCCGGCGGGGCTGGCGGGAGTCCTGTTCCGCGCCCAAGCAGAAATCCCAATGAGCCAATATTCCCAGGGTGCGGAGTGAAGATGGGCACCAGAATTATTGGGGGCAGACGAGCAGGAGCAGCAGAGTGGCAATGGATGGCGGCGCTGATGCGCAGATCTGGTGACCCTTTCTGTGGAGGGTGCCTCATCAGCAAATACTACGTGCTGACGGCTGCTCACTGTGTGCAAGGGCTGGCAGAAAGCGATATCCGCGTCCGATTGGGGGAGTACGACTTTCGCGACACCCTCGATAGCCAGCCATTCGACGTGGAGGTGTCCGAGATCAAGAGACACCCGGAGTACAACTCTGCCAACTACCTCAACGACATCGCTCTCCTGCGGCTGTCCCGGCCTGGACTGCTCTCGGAGACCATCCGGCCGATCTGCCTCCCAACCTCTCTTCCTGAAAGGCAATTGATAGACTCTATCGCCATCGTCACTGGTTGGGGCCACACGGAATTCGACAATAAAATCTGGTGGCATAAATCCAAGCCAGAGCTCAGAAGGAGCCCCTGCTAACATGAACAAACCAAGAGACATTTTACAAGCACTTATGTATTATATAAAGATGTTCTCACACTTTTAAATCAAAAAAAA
>Syapimelus|105450|TRINITY_DN123462_c1_g2_i7 putative Serine Protease
CCCACCAGGGCATGGTGGTGGTGGAGGATGGAGAGAGGACGATCCGCCGGAAGAGCACCGAGGACGGGGTCGTCCACAAAACAACGGCCCACCAGGGCATGGTGGTGGTGGAGGATGGAGAGGAGACGACGATCCGCCGGGAAAGCATCGGATCCCCCCAGACCAAGGGAAAAGAATGAATTACGAAAATCGACCCGGGAATGGACGAGGAGATCGGATTCCCCCAGAGCAACGAGAAAGAATGGATTACGAGCATCAACCAGGGAATGGACGAGGAGGCCGAGGACGGGGTCCCCCAAAAAACAACAACCCACCGGGGCATAACAAGAATTGGCAAGGAGGTGGTAGAGGAAGGGAAGGTGACGACGGCTCGCAGGAAGAACCCTGGATCCCCCCAGGACAGCGGAAAAAGATGAATAACAGACCTCAACCAGAGGATTGGCGAGATGAGCCGGAAGGCAATCATGATGACACCGGTCCCAGCAGGTTCCGGGACCCCGGCGGGGCTGGCGGGAGTCCTGTTCCGCGCCCAAGCAGAAATCCCAATGAGCCAATATTCCCAGGGTGCGGAGTGAAGATGGGCACCAGAATTATTGGGGGCAGACGAGCAGGAGCAGCAGAGTGGCAATGGATGGCGGCGCTGATGCGCAGATCTGGTGACCCGTTCTGTGGAGGGTGCCTCATCAGCAAGTACTACGTGCTGACGGCTGCTCACTGTGTGCAAGGGCTGGCAGAAAGCGATATCCGCGTCCGATTGGGGGAGTACGACTTTCGCGAC
>Syapimelus|107880|TRINITY_DN106363_c0_g1_i1 putative Serine Protease
GGACCTTTGACTTGCCTCCGTGGCCGTGTCTGGGAACAAGTCGGTGTCGTTTCCTTCGGAATCGGCTGCGGGAGGCCCGGAATACCAGGTGTCTACTCCCGAGTTTCCAGCTACACACAATGGGTCCACGATGTCGTCTTGTCAACTTGACATTCCTAGATCTCCTAGGAAATTCACTCTCTACATTCAAATCCCTTCCATTCACTAGTGTATTATTTTTTCTAATCACCACCAAAGACAACTTGTTCCGTCGTCTTGAACAAAAACCCCGAAAA
>Syapimelus|123461|TRINITY_DN149700_c0_g1_i1 putative Serine Protease
GGCCAACTTAGCTACAGAGGTGCCAGACCTGAACTTCTGCAGCGGGCTACACTCCCAGTGGTCGACCGTCAAGAATGCCAGGATCATCTCATCTCCACGGTAACGGAGAACATGCTCTGTGCCGGGGGAGAGCCTGGGAAAGATGCTTGCTTGGGGGACTCTGGAGGACCACTTCTTTTAGACAATACAGAATACAGAGAACAGGGATCCATCCAGTGTGGGGTGGTTTCCTTCGGTAGGAGATGCG
>Syapimelus|211660|TRINITY_DN150828_c0_g1_i1 putative Serine Protease
CACGACGACGCGCAGCCGGTGGACTACGATGTCTCGCGGATCATATCCCACCCCTCCTTCACCCTGCGTGGCTTCTACAATGACATAGGCCTGGTGAAAGTGGACGACTCCATCCTGTTCTCAGATCACGTCCAGCCTATTTGTCTGCCCGCCCATGGGGCACGCAGCAAGTCTTTTTCGGGCTACACAGCGACCGTGATTGGCTGGGGCACTCAGCGCTATGGAGGAAGAGGAAGCGGATCTCTCCAGGAGGTGTCAATGCCGATTTGGGACAATGATAAGTGTGACTCCAAATATCCGCAGCCGATCACAAGCGGATTCGTCTGCGCGGGGCGAGACGGCAAGGACGCCTGCCAGGGTGACTCGGGAGGTCCCATGATGATCCCCGATGGACACCATCGATGGACTCTCATCGGGATCGTCTCCTTCGGCATCCGGTGCGCCGAGAAAGGGATTCCCGGGGTGTACACCCGAGTATCGGAGTACGTGGACTGGATTCGACACCACGCCTTCTAGCGGCTGCTAGCGTTATTCTCATTCAAGAAATTCCCCTCATTTGGGGCCTACGCTATCTGTTAACCCATATTTTAGTCTGACTTTTTCTAATGGCCTCACTCTAGTTTATTTGTGAACGGACACAAATGAACAAATATCTTGTTTGCAGCT
>Syapimelus|006889|TRINITY_DN77783_c0_g1_i1 putative Metalloprotease
CAACATTGCATTTCAAGAGGCATGCAAGACTATCACACCAAGACTTGTGTTAAATTTGTAGCGCGTACCCATGAATCCCACTATATCAGATTATTCGCCGGTCAAGGGTGCTACTCGTACGTTGGATGTATAAGACAAGGTAAACAAGATGTGTCTCTCGGCAGAGGATGTGAATTCGTGGGAACCATCGTTCATGAATTGGGTCACGCAATAGGTTTCTTTCACGAACAGAATCGATCCGATCGTGATAACTATTTGATAATCTACTGGACTAACATCCAAAACGGGATGGCATCTCAATTCCAAAAACTGCAACCTCATGAAAATCTTCTACTCAC
>Syapimelus|019662|TRINITY_DN10789_c0_g1_i1 putative Metalloprotease
GACGACCAATAATTCCATCCATGATGTTGTTCTATTTCGCAGCCTTGTTCACTGTGGCTTTGGCCAAACATGTGGATTTGCCTTATGTTGCTTTACACAATCCTGACCTGTTCCAGGGAGATATTATTGGAGTAGAAGATAATGATGTAAGAAATGCCAGACCAGATGCTGCTGGAAGATGGCCTCAAGGAGTAGTACCTTTTACTGTCGACTTTTCTCTACAGAGGCATTCATCATTAATACAAAGTGCCATGCAGCATATAACTTCAGCCACCGGGAGATGTATTACGTTTAAACAAAGGCAATTTGACTCGAATTATATTAGATTTTTTCAAGGCGAAGGCTGTTATTCTAATGTTGGTCGTGTTGGAGGAGCTCAGCCTTTATCTCTTGGAAATGGTTGTCACTACGTAGGAACAATTGTTCACGAAATTCTTCATGCACTTGGTTTCTATCACGAACAGAATCGATCTGATAGAGATCAATATCTAGAAATTTTCTGTCAGAACATTC
>Syapimelus|022796|TRINITY_DN78341_c0_g1_i1 putative Metalloprotease
CTTTCACGAGCACTCGCGTCCTGACCGCGATGATTACGTCACCATCCATTGGGATAATATCCGATCAGGGTACGCGGACCAATTCACCAAATTTAAACCTTACGCCAACAAGATCTACAACGAGTTCGACTACGACTCAATCATGCTGTACGGGGAGACAGTTTTCAGCGTTGACTACACCAAGAAGACCATGACGGCCAAAAAACCCGGCGTGGTCCTGAAGGACGTGTACGATAAGCCGGGCCTCTCTGAGAGCGACTTCTACCGCATCAACAAGCACTACAAATGCGACGAATGAGCCTGATTTCTTGTCAGATTGAAGCATGGCGCAGAGAAATGGTTAAAATATACTAATTTTGAAAAATAATAAAAAATCGAAGATAATGTTAAAAAAAAAAAAAAAAA
>Syapimelus|028558|TRINITY_DN66084_c0_g1_i1 putative Metalloprotease
GTTTTATGGGAATGGATGTTTCTCCTTCGTTGGGCGGTGGAGCTACGGAAAACAGCCCCTGTCTCTTGGCTATGGGTGTCATTTTATCGGCACCGTGGTCCACGAGCTCGGTCACAGCGTAGGCTTCTTCCACGAGCAAAATAGATCTGATCGGGACGAATACCTCCGCATTTACTGGAGAAATATAAAAGCGGGTAAAGAGAGCCAATTCCGAAAGCTAGAGCCTGAAGAAAATATCCTCTTATCTCCTTTCGACTACAACTCCGTGATGCTGTATGGAGAAAAGACCTTTTCCAAAGATGGCGAGGCCATCACGATGGAGGCCAAGGACGGCACCAAGCTTCTAGACACGTGG
>Syapimelus|029232|TRINITY_DN85851_c0_g1_i1 putative Metalloprotease
TGAATCCCGGACCTGCATTCGCTTCGTTCCGCATTCGGAGGAAGAGGAGGATCAGGACTACCTTCGCATCTTTACTGGTAGCGGATGTTACTCTCGAATTGGGAGCTACAGTCCTAGGCAGCCTCTTTCTCTGAGTTCCGAATGCTGGAAGATGCCCATCGTAGCCCACGAACTGGTCCATGCCCTTGGATTCTTTCACGAGCACAGCAGATCAGACCGAGACGACTATGTCACTGTTCACTGGGACAACATTGACCCTGAATATTGGGAGCAATACAACAAGAAACCGCCGTACCAGAACATCCTGTATGATACGTTCGACTACGACTCGGTCATGCTCTACGGGGAGAATCACTTCAGCATCAGTCCGGATGACCCCGAGGTTAAGACCATGACGGCTAAAGAGGAAGGGGTCGAGCTGAAGGAAGTTGGGGAGAAGCCTGGACTTTCCGACAGCGATTTCTACCGCATCAACAAGCTTTACAATTGTGATGATGTTGTTGAGGAGTGACCCAAATTCACAATTTGCTG
>Syapimelus|095006|TRINITY_DN121016_c6_g1_i1 putative Metalloprotease
CGTCATCCTCCCTATTCCTGACAAGCTCGGCCGGTGGCTCGCTGACGCCATTTGTTGGATTAATTTTAACGGTTAATTTCCTAATTCTATAAGATGAAGATCTCAACTTGGGTGACCTGCCCATGCAGAATCCCGACCTTTTCCAAGGCGACATCATAGACGTTGAAGATTTTGAAGATAGGAATGGCTTGGTGGACAAAAGCAAACGCTGGCCAGATGGCGTCATCCCATACTTCATCACCCGATCATTAACGAATAGACAGGACCTCATCACAGCCGCCATGCGTCACTACGAGAAGGCGACCTGCATTCGTTTTGTGAAGCGGACCAACGAGAAGTCATATGTCCGGTTCTACGAAGGACTGGGATGCTACTCCAGCTGGGGGAGGACGGGGAAGCCCCAGACGGTGTCGCTTGGACTAGGCTGCCAAAACATTGGGACCATCCTGCACGAGCTGGGGCACGCCATCGGTTTCGAACACGAGCACTCCCGATCCGACCGTGACGAATATTTGGACATCCACTGGGAAAATATCATGAAAGGAGCGGAGGACCAGTTTGAGAAACTAAATCCGGACCAGAACTGGCTCATCACCAAGTTTGACTACAGGTCAGTGATGTTGTACGGCCAAACCGCCTTCTCCAAAGATGGCACGTCCAAGACGATGACACCCCTCGAGCCCGGGGCCGTCATGCTAGATGTCCACAACAAGTTCGAGCTCAGCGATAACGACATCATCCGGG
>Syapimelus|095007|TRINITY_DN121016_c6_g1_i2 putative Metalloprotease
ACAAGATGCAGGTCGTGCAGATCTTTTTCACCTTCGTGGTCGCTCTATCTGGCGCCCGTGGCTTCGATGAAGATCTCAACTTGGGTGACCTGCCCATGCAGAATCCCGACCTTTTCCAAGGCGACATCATAGACGTTGAAGATTTTGAAGATAGGAATGGCTTGGTGGACAAAAGCAAACGCTGGCCAGATGGCGTCATCCCATACTTCATCACCCGATCATTAACGAATAGACAGGACCTCATCACAGCCGCCATGCGTCACTACGAGAAGGCGACCTGCATTCGTTTTGTGAAGCGGACCAACGAGAAGTCATATGTCCGGTTCTACGAAGGACTGGGATGCTACTCCAGCTGGGGGAGGACGGGGAAGCCCCAGACGGTGTCGCTTGGACTAGGCTGCCAAAACATTGGGACCATCCTGCACGAGCTGGGGCACGCCATCGGTTTCGAACACGAGCACTCCCGATCCGACCGTGACGAATATTTGGACATCCACTGGGAAAATATCATGAAAGGAGCGGAGGACCAGTTTGAGAAACTAAATCCGGACCAGAACTGGCTCATCACCAAGTTTGACTACAGGTCAGTGATGTTGTACGGCCAAACCGCCTTCTCCAAAGATGGCACGTCCAAGACGATGACACCCCTCGAGCCCGGGGCCGTCATGCTAGATGTCCACAACAAGTTCGAGCTCAGCGATAACGACATCATCCGGG
>Syapimelus|096537|TRINITY_DN144109_c0_g1_i1 putative Metalloprotease
TAGATTTTTCAAAGGCGAAGGTTGCTATTCTCACGTTGGTTGTACTGGAGGATCTCAACCCTTATCTCTCGGAAATGGTTGTGAATATGTAGGAACTATCATTCACGAAATTTTGCACGCACTTGGTTTCTATCACGAACAAAATAGATCCGATAGAGATGAATACCTGGAAATCTTTTGGAACAATATACAAAAAGGAATGGAGTCCCAATTTACAAAACTGGCACCTAATCAAAATCGTTTATTAACTTCATTTGATCACGATTCCATTATGATATACGGCGAATACGCGTTCTCTATAAAGCCTGGACAACTTATGACCATGAAAGCCAAATCAGGAACAGTGATTAAAGATCCATACGCTAAGCAAGACATGACTAACAGCTATAAACAGCGTATTAATACATTGTATAAATGTTAGTATTAAAAAATGAGAAATTTTAAATTTTATGAATAAAATTTTTTTTTAAATTTCCAAAAAAA
>Syapimelus|123393|TRINITY_DN149765_c0_g1_i1 putative Metalloprotease
TCGTCTTGGGGCCGAGATACCGGAAGACAGACACTCTCACTGGAAGAGGGATGCCACGATTTTGGCACCATCGTCCACGAGTTGAACCACGCAGTGGGCTTCGACCACGAGCAATGCCGTTCTGATCGGGACGATCATATCAAAGTGAATTGGGACAACATCGAAGATGAATACTGGGACCAGTTTGACAAGCTGGAACCCTGGCAGAACAGGC
>Syapimelus|123632|TRINITY_DN132556_c0_g1_i1 putative Metalloprotease
CGACGCTATGAAAGCACTTCTTGTGCTTTGCGCCATCTTGGCTCCTACCATTTCTAGACCACAAGATAGGCTTGGAGATCTTCCCTTACAAAATCCCGATCTCTTCGAAGGGGACATCCTTTTGGACGAAGATGACCCAACGGAGAGGAATGCGATGCCTTTTACCTCCCGACTGTGGACTGGTGGAGTTATTCCTTACGTCATCGACGTCTCAGTTTATAACATCAGGGACACCATCGAGTCGGTAATGCGGCACATTGAGTCCAAAACCTGCATTCGCTTCGTGAGAAAGACAGACCAAAAGGATTATATCCGATTCTACTCAGGCACCGGCTGCTTCTCCAAGGTCGGCATGGTGGGAGACG
>Syapimelus|129562|TRINITY_DN100544_c0_g1_i1 putative Metalloprotease
CTGGAAAAGGATGCTATTCTTACGTCGGGGTGGTCGGTCGAGGGGAACAAGTAGTGTCCCTTGGGGACGGCTGTATGTTTATGGGAACCATCATCCACGAGCTCAACCACGCCGTGGGGTTCTATCACGAGCAAAACAGATCTGACCGAGATGACCACCTCATTATCCACTGGGGCAACATCATGCCAGGCATGGCAAGCCAATTCACGAAATTAGGACCTGCGCAGAACCGCCTATTTTATCCTTTTGATTACAACTCCATCATGTTGTACGGAGAGAAGTCCTTCTCCAAGGACGGCGTTTCAAAAACAATGGAAGCCAAGAAAGCAGGAGTGAGACTAAGGGAAGTTCACGAAAAGCGAAGTCTCTCCAACAGTGATGTTTTTCGAATTAAAAAATTGTACAACTGTTAATAAAAATGGATGATTTTTCAATAAAATAAATGTCAAGCATAGTTAAAAAAAAA
>Syapimelus|146148|TRINITY_DN116378_c0_g1_i1 putative Metalloprotease
GGGCTATGTATTACATGTGTATCTTGCAAGTAGAGTCCAAAGGTCGCTTTAAAGATGTTCCTTCCCTCTTGCCTCGTCCTCTTTCTTCTCGCCTTGCCTATAATCTTGGGTTTAAAGGATCTTGCTGTGACCAAAAGGAAGGCTGCACTTTTTGAAAACCCAGAACTTTTTCACGGAGATATTATTTTAGGAAAAAGTTCGGCATTATGCAGGAATGCCGTCGTTGACGAGGACCTACTATGGCCAAATGGTGTCATTCCTTTTGTCATTGGGAAATCTCAAGTGCCATACAGAAGAAAGATCTATGAAGCCATGGACCAGTTTCACAACAACACCTGCATATCCTTTGTTCCACGCCGTCATCAGGACGACTACGTCTTCATTACGGATGGATCCGGATGTAGCTCGATGTGGGGACGCCGCGGCGGACGTCAGAACATCACACTTGAAAGCGGGTGCCATGACATCGGCACCATTGTCCATGAACTCAACCACGCCGTCGGGTTCAACCACGAACAGAACCGCTCCGACAGGGACGACTACATCAAAGTACTGTGGGGGAACATCAAGCCACAGCACATCACTCAGTTCATGAAGCTCAGGCCATGGGACAACCAGCTACTGACCGCCTTCGACTACAAATCGGTCATGCTGTACGGACCATTGGCCTTTAGCAGGGACCACATGTCTCCCACCGTCAAAGCCCGCGACCCGAGGGTCGTCCTCCGGGAAGTCTACGAGAAGCCGGGCCTCTCTCCGAACGACATCGTCCGGATCAACTTGCTGTACGGATGCAGCGACGCGAAGTTCCCCGGCCCTGTCCCCACGCTCAGGCCCTACGGCATCTTCCCCCCCAGGATTCGCTTCCCGGACATTTTCAAGTTGTTTGACAAGCTTCAAAACAAAATGATTAAGGACTTTTTCAAAGAATTTGATTTTTCTCAGTATAAAAAGGATTAGATATGAATTTCAGAGAGGGGGGAAAAACAACAATTAGGCCATTTTAAACAATCAGACCTTAATTGAGCAATTGTTCCCCTCGATGAAAATATAGACATGAATTTTTTTAATGTTTAAGCCTTCTTTTCTTAGTTGAATTTCCATAAATATATATTTAGACTTTTTGACGCACTTTATTTCAAATTTACTAATATGTCCAATAAAAAAAAAAGTTTTTTCTTAAATGAAAAAGAAAACG
>Syapimelus|146149|TRINITY_DN116378_c0_g1_i2 putative Metalloprotease
GGGCTATGTATTACATGTGTATCTTGCAAGTAGAGTCCAAAGGTCGCTTTAAAGATGTTCCTTCCCTCTTGCCTCGTCCTCTTTCTTTTCGCCTTGCCTATAATCTTGGGTTTAAAGGATCTTGCTGTGACCAAAAGGAAGGCTGCACTTTTTGAAAACCCAGAACTTTTTCACGGAGATATTATTTTAGGAAAAAGGAATGCCGTCGTTGACGAGGACCTACTATGGCCAAATGGTGTCATTCCTTTTGTCATTGGGAAATCTCAAGTGCCATACAGAAGAAAGATCTATGAAGCCATGGACCAGTTTCACAACAACACCTGCATATCCTTTGTTCCACGCCGTCATCAGGACGACTACGTCTTCATTACGGATGGATCCGGATGTAGCTCGATGTGGGGACGCCGCGGCGGACGTCAGAACATCACACTTGAAAGCGGGTGCCATGACATCGGCACCATTGTCCATGAACTCAACCACGCCGTCGGGTTCAACCACGAACAGAACCGCTCCGACAGGGACGACTACATCAAAGTACTGTGGGGGAACATCAAGCCACAGCACATCACTCAGTTCATGAAGCTCAGGCCATGGGACAACCAGCTACTGACCGCCTTCGACTACAAATCGGTCATGCTGTACGGACCATTGGCCTTTAGCAGGGACCACATGTCTCCCACCGTCAAAGCCCGCGACCCGAGGGTCGTCCTCCGGGAAGTCTACGAGAAGCCGGGCCTCTCTCCGAACGACATCGTCCGGATCAACTTGCTGTACGGATGCAGCGACGCGAAGTTCCCCGGCCCTGTCCCCACGCTCAGGCCCTACGGCATCTTCCCCCCCAGGATTCGCTTCCCGGACATTTTCAAGTTGTTTGACAAGCTTCAAAACAAAATGATTAAGGACTTTTTCAAAGAATTTGATTTTTCTCAGTATAAAAAGGATTAGATATGAATTTCAGAGAGGGGGGAAAAACAACAATTAGGCCATTTTAAACAATCAGACCTTAATTGAGCAATTGTTCCCCTCGATGAAAATATAGACATGAATTTTTTTAATGTTTAAGCCTTCTTTTCTTAGTTGAATTTCCATAAATATATATTTAGACTTTTTGACGCACTTTATTTCAAATTTACTAATATGTCCAATAAAAAAAAAAGTTTTTTCTTAAATGAAAAAGAAAACG
>Syapimelus|182063|TRINITY_DN117470_c0_g1_i1 putative Metalloprotease
GAAGCAGGAGGTGTCTCTAGGCCTTGGTTGTCACTACATGGGTACCGTGGTTCACGAGCTGGGCCACGCTATCGGCTTCTACCACGAGCAGAATAGGTCGGACAGAGATGACCACCTCATCATCTACTGGCAGAACATCAAGGCGGGTATGGAAAATCAGTTCACAAAACTGGCTGCTCACCAGAACCGTCTACTGAGCCCCTTCTCCTATGATTCCATCATGTTGTACGGCGAGAAATCTTTCTCAAAAGACCGCATCTCCAAGACCATGGTAGCCAAAACTGGAGCCTTTCTGAAGGAAGTCTACGACAAACCCGGTCTCGACTCGAGTGACATTACCAGAATTAAGAAGCTGTACAAATGCTGAATTAAATAAAACTTTTTTTTTTTTCATCTGGAAAAAAA
>Syapimelus|182065|TRINITY_DN117470_c0_g1_i3 putative Metalloprotease
AATCCACAGCAAGTCAGCTTCACCGTGTTTGCTGCTCTGGTCTCTGCCGCCCTGCTTTTCTCTGCCGTGTCTGGCGGGGTTCTTGATCCCCAACAAGCCCTTGAGAACCCAGATCTGTTTGAGGGTGATATTCTGGGAGTCGAGAGTCCAGAGGACATGAATGCCATTCCCTATGACCACTACCGCTGGGCTGGAGGCATAGTACCCTATGAAGTCGACAACTCACTCATCTTCCAGAAGGGATTGATCAAGAGGGCCATGGACCACTATGCGCGGTTGACCTGCATAGAGTTCGTGCCAAGGACTACGGAGAAAAACTACATCCACATCTTTCAAGGACAGGGGTGCTATTCCTATGTCGGCATGATCAACCGTGGGAAGCAGGAGGTATCTCTGGGCCTTGGTTGTCACTACATGGGCACCGTGGTTCACGAGCTGGGCCACGCTATCGGCTTTTACCATGAGCAGAATAGGTCGGACAGAGATGACCATCTCATTATCTACTGGCAGAACATTAAGACGGGTATGGAAAATCAGTTCACAAAACTGGCTGCTCACCAGAACCGTCTACTGAGCCCCTTCTCCTATGATTCCATCATGTTGTACGGCGAGAAATCTTTCTCAAAAGACCGCATCTCCAAGACCATGGTAGCCAAAACTGGAGCCTTTCTGAAGGAAGTCTACGACAAACCCGGTCTCGACTCGAGTGACATTACCAGAATTAAGAAGCTGTACAAATGCTGAATTAAATAAAACTTTTTTTTTTTTCATCTGGAAAAAAA
>Syapimelus|207346|TRINITY_DN111736_c0_g1_i1 putative Metalloprotease
CAAAACCGCTCCGACCGGGATGATTTCCTCAAAATATACTGGAAAAACATTGCCAAAGGCATGGAGGACGCCTTCAGGAAACTGGACCCCCATGAGAACCGTCTGCTCACTGACTTCGACTACGACTCCATCATGATGTATGGAGAGAGGTCCTTCTCCAAGGACCGCGTGTCCAAGACCATGGTGGCTAAAGACCGCCTTGTGAGGCTTAAGGAGCCTTGGCTAAAGCCTGGCCTCACTGACAGCGAC
>Syapimelus|207347|TRINITY_DN111736_c1_g1_i1 putative Metalloprotease
GGGTGTCTCAACATAGGCACAATCGTCCACGAGCTAGGTCACGCCGTGGGATTCTACCACGAGCAAAACCGCTCCGACAGAGATGAATACCTCAACATCTTTTGGAAAAACATTGAAGCTGGAATGGAGGACCAGTTTCGCAAGCTCCAGCCCCATGAAAACCGACTGCTTACAAAGTTCGATTACACTTCAGCGATGCTCTATGGGGAAACAGCTTTCTCCAAAGACGGGATCGCCAAGACCATGAGGGCGAAGGACCTGAAGATCCGGCTGAAGGACGTCTACAATAAGTCTGGTCTGAGCGACCAGGATGTTATTAGGATAAGGAAGCTGTACAAATGTGACGCATGAG
>Syapimelus|024633|TRINITY_DN85336_c0_g1_i1 putative Metallopeptidase
CGGACAAGGGTGTTACTCCTACGTGGGGCTGGTGCACAAAGGGGAGCAGCCTGTGTCTCTGGGACGTGGCTGTGTCCATCTTGGAACCATCACCCACGAGTTGGGCCACGCCATTGGCTTCTACCATGAACAGAACAGGTCGGACCGAGATGACCACCTCATTATCTACTGGGAGAACATCAAGCAAGGCATGGAAAACCAATTTTTCAAGCTGAAGCCCGAACAAAACCTCCTTCTGTCACCTTTTGACTACGACTCCATTATGCTGTACGGAGAGAAGTCCTTCTCTAAGGACCGAGTCTCCAAGACAATGGCAGCCAAGCACGGCAACCAGCGTCTCAAGGAGGTCTACGAGAAGGTCGGGCTGGCAAAGAGCGACCTCTTGAGAATTAAAAAATTGTACAACTGTTGAATAAACAAGAAAGCACACTAGGG
>Syapimelus|024634|TRINITY_DN85336_c0_g1_i2 putative Metallopeptidase
CTCCAGCACAAAGGGGAGCAGCCCGTGTCTTTGGGACGAGGATGTATATATGCTGGAACTATCGTCCACGAGCTGGGCCATGCCATTGGCTTCTACCACGAACACAGCAGGTCGGACCGAGATGACCACCTCATTATCTACTGGGAGAACATCAAGCAAGGCATGGAAAACCAATTTTTCAAGCTGAAGCCCGAACAAAACCTCCTTCTGTCACCTTTTGACTACGACTCCATTATGCTGTACGGAGAGAAGTCCTTCTCTAAGGACCGAGTCTCCAAGACAATGGCAGCCAAGCACGGCAACCAGCGTCTCAAGGAGGTCTACGAGAAGGTCGGGCTGGCAAAGAGCGACCTCTTGAGAATTAAAAAATTGTACAACTGTTGAATAAACAAGAAAGCACACTAGGG
>Syapimelus|074492|TRINITY_DN114929_c0_g1_i1 putative Metallopeptidase
GCCTTTTACAAGGATAATTCGCGCCATTATTGTCGCCTACACTTACTTGATGTGTGAGGAAGCCAATGGGTCAACTTAAGCCAGCGTCTAAAAGGAGCGCTGGTTCAAGGAGATATCTTTGTGAGAGGAGGAGCTGACTTTGAGGATCGGGTTTGGGTTTCCGGCTTCCCTGCAAAATGGTTAGGCGGCGAGGTTCATTATCTTTTGGACCCCTCTTATAGTGCTGGTCGGAAGCTGGGCGGGTAGGTGGTCCCCAAGCAATCTCCCTGGAAGCTCCTTTCTGCTTTCAAGGGAACCGGGGCGTCATCATTCACGAACTTTTGCACGCTTTGGGACTCTTCCACGAACACGCTCGCTCTGACAGAGACAGTCACGTGATCGTCCATTGGGAGAATATTGCACCTGATGCCGTTCCAAACTTCTACAAGATGAAGGCGCAGACAGAATCTCTGCCTTACGATCTGGAATCGGTGATGCATTACACGGCCTGGTCCTTTGCGCGGCGTCCTGGTATCCTCACCCTGACCCCAATGTCTCCCAGAGTGGCCCCAGGACGTTTGGGCCTAGGTCAGATTGAAGGCTTCCTCACCCTTGCGGATACCACAAGGCTTAGATTGCACTACGGATGCAGCAACGGAACAAGCAAATAATTATCTAAAATGAAAAAAAACAGCAGTC
>Syapimelus|074493|TRINITY_DN114929_c0_g1_i2 putative Metallopeptidase
GCCTTTTACAAGGATAATTCGCGCCATTATTGTCGCCTACACTTACTTGATGTGTGAGGAAGCCAATGGGTCAACTTAAGCCAGCGTCTAAAAGGAGCGCTGGTTCAAGGAGATATCTTTGTGAGAGGAGGAGCTGACTTTGAGGATCGGGTTTGGGTTTCCGGCTTCCCTGCAAAATGGTTAGGCGGCGAGGTTCATTATCTTTTGGACCCCTCTTATAATGACGAAGAAGTGGCTTTGATTGAAGATGCCATGCATAAGATCGAGGCCAGCACCTGCATAAGATTTAAGGAGAGGCTAGATGAACCTGACTTTATAGAGGTTTTCTCCGGATCGGGGTGCTGGTCGGAAGCTGGGCGGGTAGGTGGTCCCCAAGCAATCTCCCTGGAAGCTCCTTTCTGCTTTCAAGGGAACCGGGGCGTCATCATTCACGAACTTTTGCACGCTTTGGGACTCTTCCACGAACACGCTCGCTCTGACAGAGACAGTCACGTGATCGTCCATTGGGAGAATATTGCACCTGATGCCGTTCCAAACTTCTACAAGATGAAGGCGCAGACAGAATCTCTGCCTTACGATCTGGAATCGGTGATGCATTACACGGCCTGGTCCTTTGCGCGGCGTCCTGGTATCCTCACCCTGACCCCAATGTCTCCCAGAGTGGCCCCAGGACGTTTGGGCCTAGGTCAGATTGAAGGCTTCCTCACCCTTGCGGATACCACAAGGCTTAGATTGCACTACGGATGCAGCAACGGAACAAGCAAATAATTATCTAAAATGAAAAAAAACAGCAGTC
>Syapimelus|074494|TRINITY_DN114929_c0_g1_i3 putative Metallopeptidase
GCCTTTTACAAGGATAATTCGCGCCATTATTGTCGCCTACACTTACTTGATGTGTGAGGAAGCCAATGGGTCAACTTAAGCCAGCGTCTAAAAGGAGCGCTGGTTCAAGGAGATATCTTTGTGAGAGGAGGAGCTGACTTTGAGATGACGAAGAAGTGGCTTTGATTGAAGATGCCATGCATAAGATCGAGGCCAGCACCTGCATAAGATTTAAGGAGAGGCTAGATGAACCTGACTTTATAGAGGTTTTCTCCGGATCGGGGTGCTGGTCGGAAGCTGGGCGGGTAGGTGGTCCCCAAGCAATCTCCCTGGAAGCTCCTTTCTGCTTTCAAGGGAACCGGGGCGTCATCATTCACGAACTTTTGCACGCTTTGGGACTCTTCCACGAACACGCTCGCTCTGACAGAGACAGTCACGTGATCGTCCATTGGGAGAATATTGCACCTGATGCCGTTCCAAACTTCTACAAGATGAAGGCGCAGACAGAATCTCTGCCTTACGATCTGGAATCGGTGATGCATTACACGGCCTGGTCCTTTGCGCGGCGTCCTGGTATCCTCACCCTGACCCCAATGTCTCCCAGAGTGGCCCCAGGACGTTTGGGCCTAGGTCAGATTGAAGGCTTCCTCACCCTTGCGGATACCACAAGGCTTAGATTGCACTACGGATGCAGCAACGGAACAAGCAAATAATTATCTAAAATGAAAAAAAACAGCAGTC
>Syapimelus|123888|TRINITY_DN114045_c0_g1_i1 putative Metallopeptidase
ATTCACAGCATTGCTGCCACAAGATGGTTGGGTTTCTATTCCTCGCTCTCCTTGCTGTATCCGCCGTCAAGGGTGGAGTTATTGATGATGATCTTACTCATTGGGAGGCTCTCGAGAATCCGGATCTTTTTGAAGGGGATATCCTTGGAATAGAAAGCCCTGAGGATTTGAACGCCATTCCCTATGACCACCAGCGTTGGCCAGGCGGCAGGGTCCCGTACATTATAGACAACTCACTCACGTTCCACAAGTCATCTATCGACCGGGCTATGCAACACTACCACGGGCTGACTTGCATTCGGTTTGTGCCCAGGTCCACCGAGAGAAACTACATAAAAATCTTCTCAGGAAAAGGGTGCTACTCCAATGTAGGCACCCTCAACCGAGGAGAGCAGCCTGTGTCTCTTGGTCCAGGCTGCATCAACCATGGCATCATCGTGCACGAACTTGGTCATGCCATCGGCTTTTTCCACGAACAGAACAGGTCGGACAGAGACAAATACCTCATCATCTACTGGGAAAACATTAAGCCCGGTATGGAAAACCAGTTTTTCAAGCTGCAGCCCCACCAGAACCGGCTCCTGTCGGAATTTGATTACAATTCCATCATGCTCTACGGAGAGAAGTCTTTCTCCAAGGACAGAATCGCCAAGACCATGATCGCCAAGAACAGCTCCATTAGGCTAAAGGAGGCTTTCGAGAAGCCTGGCCTGGCTGCCAGCGACATCAAGAGAATCAAATTACTGTATAAATGCTGAAATCAATCCCTCTCTTTTCACTTTTTGAAATTAACACAAACTGTTAAGAAATAAAAAAAATAGGTTGTACTCAAAATTTTGAATTTTAAATAAACAAGAAGAATTGCGACAAAAAAAA
>Syapimelus|182064|TRINITY_DN117470_c0_g1_i2 putative Metallopeptidase
TGTTTGCTGCTCTGGTCTCTGCCGCCCTGCTTTTCTCTGCCGTGTCCGGCGGGGTTCTTGATCCCCATCAAGCCCTGGAGAACCCTGATCTGTTTGAGGGTGATATTCTGGGAGTCGAGAGCCCTGAGGACATGAATGCCGTTCCCTATGACCAGTACCGCTGGGCTGGAGGCATGGTGCCCTATGAAATCGATAACTCACTCATCTTCCAGAGGGCATTGATCAAGAGGGCCATGGACCACTATGCGACATTGACCTGCATCCGGTTTGTGCCAAGGACTACGGAGAGAAACTACATCCACATCTTTCAAGGACAGGGGTGCTATTCCTATGTCGGCATGATCAACCGTGGGAAGCAGGAGGTGTCTCTGGGCCTTGGTTGTCACTACATGGGTACCGTGGTTCACGAGCTGGGCCACGCTATCGGCTTCTACCACGAGCAGAATAGGTCGGACAGAGATGACCACCTCATCATCTACTGGCAGAACATCAAGGCGGGTATGGAAAATCAGTTCACAAAACTGGCTGCTCACCAGAACCGTCTACTGAGCCCCTTCTCATATGATTCCATCATGTTGTACGGCGAGAAATCTTTCTCAAAAGACCGCATCTCCAAGACCATGGTAGCCAAAACTGGAGCCATACTGAAGGAGGTCTATGACAAGCCCGGTCTCGACTCGAGTGACATCATCAGAATTAAGAAGCTGTACAAATGCTGAATTAAATAAAACTTTTTTTTTTTTCATCTGGAAAAAAA
>Syapimelus|227810|TRINITY_DN136556_c0_g1_i1 putative Metallopeptidase
ACTTGCCTAAGATTTGTTCCACAGACTCAATCGGACCAACCTCACATTTATCTCTTTTCAGGAAATGGGTGCTACTCCCCGATTGGGAACGTCTACCGGGGCGGAAGAAACAAAGTATCGCTTGGACGGGGATGTCACAGTTTCGGAACCATCGTCCACGAATTGGGTCACTCCATTGGATTCTACCACGAGCAAAACAGATCAGACCGAGATGACTACATCGTTATATACTGGGAAAATATACAGGAGTGGTATAAACACGCCTTTTTCAAGCTGGAGCCCTATCAAAACCGACTTCTCACTCCGTTTGACTACGACTCCATCATGATTTATGGTGAGACGGAAGCTTCCATTGATGGTGTCAAGAAAACCATGGAGGCCAAAGACGGAACCCGTTTAGTCGCTCCATACGCCAAACCGGG
>Syapimelus|002216|TRINITY_DN88879_c0_g1_i2 putative Metallopeptidase
AAGGCTTTCGGGAAACGGCTGCACCTTCGACTTACCCGGAATGGGGAGTTCGAGGGTCGGCTGCGGAGGCTTGCGGTCTTGGAAGCGGCAACGGGGCCTGGCGGTAACCTCACGTACACCCGAGCTCCCCTGAACGCCGAAGAGCAGGAGGAAGATGTTGGAACAAGTTACCACGACCTTGACCAAATGGCCGCTCTCCTGGTGCGAAATGGCGACAACGGTCGAATCGAAATGGAGGGCACTATTGGAAATGACCTCGTCATTCGCCCACTGCCAGACTCCATATTGGATCAACTCGCGGACGACGACGAGGCTTTTCTGGACGAAGACGAGAACAAGATAACACAGGACCCCGAATTCGGAGACCATGTCATTTTTAGGCGAAAATTGGGCTCCATCGATGAACTCTCCGACTTCATTCCAATGGAGGACGGCAATGTGACCAACGCTAGTCTCCACAGGCGACACAGGCGCGAAGCTCCGGACACCGTTTGGCCCGAGGTGCTTCTCGTTGTGGACTACGACACCTACCGGCTTCACGGGGCCAGCAGCCGCGATGTCAAGCGCTATTTCATCTCCTTCTTCAACGGGGTGGACCTCCGGTACAAGCTGCTGTCCTACCCCCGGGTTCGGGTCAGCCTGGCAGGAATGATCGTCGCCAAGGACCGGGACGCAACGCCCTACTTGGAACGGAACCGTCTGCGGCCTCCCAATGCCGATGCTGTGGATGCTGCGGGAGCGCTGACGGATCTGGGCAAGTACCTTTATCGCGAGGACCGACTCCCG
>Syapimelus|148391|TRINITY_DN122487_c5_g1_i1 putative Peptidase inhibitor
AATAAATTGTAGAAAGAAGGTCGCCTTTTGCCTTCTAAATAACCCTTTTCCTTTGTCTTCGCCTCTAGGCCAATACGAAATTAAAACTCTGCGAACCGACTCGATGTATTCTGCCGCCACCACTCATGGCATAAGAGAAGCAACGTGTTAGCGGGTCGAGTCAACATGCGTTGACAACTCTCCCGCTGATTTCTTTTTCTAAGAGATAGAACCTTCCTTGGGACCCCTTCATCGTCGAGTCAGCAGCTCCTTGGTGCCTAGCAATTCCGATGGCAAACCCAGAAGTGTTCTAGAATAGCGCGACAAAAATGCATTTCCTCCTTTCTATCGCCCTCTTACATTCCTTGGCCAGCTGTGCCTTCGCCGCCCTCTCTGAAGATGAAAAGAAAATTCTGCTTGACGACCACAATGAACGACGTTCCCAGGTCGTACCGACGGCCAGCGACATGAAAAAAATGGTATGGGACGACCAGATCGCAGCCACTGCGCAAGCGTGGGCGGACAATTGTGTATTCGATCACAACACCACTGGCGGAGTAGGGCAGAATCTCATGGCTTCCACCCAGCTAGAAGGCCTGGTCAAGATGACTGTGGACGTTTGGGACAAGGAAAAGGAACATTACAAGTATGAAAACAACACCTGTAACCCAGGCAAGACATGTGGCCACTACACACAGGTAGTGTGGGCCAATACTGAGCGTGTTGGATGTGGCCTCAGCGAAAAAAAATGCTCCTTCGGTTATCTGCTTGTTTGCAACTACCTGCCACCGTCCAAGTGGAGCGACGAACGACCGTACCGATCTGGTTCCAATTGTTCAGCTTGCCCTACTGAATATTACTGCGAGAAGATGTTATGTTGTAAAAAGATGGCAACCAACTACTCGAAGCCAAGCTACTCCAAACCTTATGGCAAGCAATCTTTTTCTCGGGCCTTTCAGGGGAAGAACTTAGAAAACTTTGAAGAAACGACCAAAGCTTTGAAGAAGAAAGATCCCAATCATTCTTTGTTTAGCCATTGGCATCCTTGGCCCTTTTGGAAGCCCCACAAATCCTGGAATCCCTTCCTGAATTTCTTCCGACCATTCCAAGACCAAGAGACTGCGCCCATTAAAATTGACTTTCATCCCGGCAAAGTAATCTACTTCAACATCAATGTAAATATTAATGTTCCAAGTGGGTTTGACAATGACGCTGTAAAGAACAACACAAATGATATTTGAGTAATGAAAATAAACTATTTGAAACTTTTAAAAAAAAAAA
>Syapimelus|148392|TRINITY_DN122487_c5_g1_i2 putative Peptidase inhibitor
AATAAATTGTAGAAAGAAGGTCGCCTTTTGCCTTCTAAATAACCCTTTTCCTTTGTCTTCGCCTCTAGGCCAATACGAAATTAAAACTCTGCGAACCGACTCGATGTATTCTGCCGCCACCACTCATGGCATAAGAGAAGCAACGTGTTAGCGGGTCGAGTCAACATGCGTTGACAACTCTCCCGCTGATTTCTTTTTCTAAGAGATAGAACCTTCCTTGGGACCCCTTCATCGTCGAGTCAGCAGCTCCTTGGTGCCTAGCAATTCCGATGGCAAACCCAGAAGGTATCTTGGTTACTCCTTTCCCTCTTCCAAGTGGGAATAGCGCGACAAAAATGCATTTCCTCCTTTCTATCGCCCTCTTACATTCCTTGGCCAGCTGTGCCTTCGCCGCCCTCTCTGAAGATGAAAAGAAAATTCTGCTTGACGACCACAATGAACGACGTTCCCAGGTCGTACCGACGGCCAGCGACATGAAAAAAATGGTATGGGACGACCAGATCGCAGCCACTGCGCAAGCGTGGGCGGACAATTGTGTATTCGATCACAACACCACTGGCGGAGTAGGGCAGAATCTCATGGCTTCCACCCAGCTAGAAGGCCTGGTCAAGATGACTGTGGACGTTTGGGACAAGGAAAAGGAACATTACAAGTATGAAAACAACACCTGTAACCCAGGCAAGACATGTGGCCACTACACACAGGTAGTGTGGGCCAATACTGAGCGTGTTGGATGTGGCCTCAGCGAAAAAAAATGCTCCTTCGGTTATCTGCTTGTTTGCAACTACCTGCCACCGTCCAAGTGGAGCGACGAACGACCGTACCGATCTGGTTCCAATTGTTCAGCTTGCCCTACTGAATATTACTGCGAGAAGATGTTATGTTGTAAAAAGATGGCAACCAACTACTCGAAGCCAAGCTACTCCAAACCTTATGGCAAGCAATCTTTTTCTCGGGCCTTTCAGGGGAAGAACTTAGAAAACTTTGAAGAAACGACCAAAGCTTTGAAGAAGAAAGATCCCAATCATTCTTTGTTTAGCCATTGGCATCCTTGGCCCTTTTGGAAGCCCCACAAATCCTGGAATCCCTTCCTGAATTTCTTCCGACCATTCCAAGACCAAGAGACTGCGCCCATTAAAATTGACTTTCATCCCGGCAAAGTAATCTACTTCAACATCAATGTAAATATTAATGTTCCAAGTGGGTTTGACAATGACGCTGTAAAGAACAACACAAATGATATTTGAGTAATGAAAATAAACTATTTGAAACTTTTAAAAAAAAAAA
>Syapimelus|148393|TRINITY_DN122487_c5_g1_i3 putative Peptidase inhibitor
AATAAATTGTAGAAAGAAGGTCGCCTTTTGCCTTCTAAATAACCCTTTTCCTTTGTCTTCGCCTCTAGGCCAATACGAAATTAAAACTCTGCGAACCGACTCGATGTATTCTGCCGCCACCACTCATGGCATAAGAGAAGCAACGTGTTAGCGGGTCGAGTCAACATGCGTTGACAACTCTCCCGCTGATTTCTTTTTCTAAGAGATAGAACCTTCCTTGGGACCCCTTCATCGTCGAGTCAGCAGCTCCTTGGTGCCTAGCAATTCCGATGGCAAACCCAGAAGTGTTCTAGAATAGCGCGACAAAAATGCATTTCCTCCTTTCTATCGCCCTCTTACATTCCTTGGCCAGCTGTGCCTTCGCCGCCCTCTCTGAAGATGAAAAGAAAATTCTGCTTGACGACCACAATGAACGACGTTCCCAGGTCGTACCGACGGCCAGCGACATGAAAAAAATGGTATGGGACGACCAGATCGCAGCCACTGCGCAAGCGTGGGCGGACAATTGTGTATTCGATCACAACACCACTGGCGGAGTAGGGCAGAATCTCATGGCTTCCACCCAGCTAGAAGGCCTGGTCAAGATGACTGTGGACGTTTGGGACAAGGAAAAGGAACATTACAAGTATGAAAACAACACCTGTAACCCAGGCAAGACATGTGGCCACTACACACAGGTAGTGTGGGCCAATACTGAGCGTGTTGGATGTGGCCTCAGCGAAAAAAAATGCTCCTTCGGTTATCTGCTTGTTTGCAACTACCTGCCACCGGGGAATTGGATCGGCAAGCTCCCCTACAAGTCTGGCGAATTCTGCTCGGGATGCCCAGAAGGCTACTCTTGCGATGGAAAACTCTGCGCCACAAGCACAGCCACTAAGTTTCCGGGAGTCTTCGAGCCCGAGATCCCCGGAGGACGGTTCAGACCCCTCCCCTTTCAACGTGAAGAATGCCTGAGGCGTCCATGGCCTTATGGACCTGGGGGACCGGGGCCTTTTGGAGAGCCAACGCAAAATAGAGGAAGGTTTCCCCCCGGTGGACCTTTTGGCCCTGATCCCTGTGTCCAATGGCGCAAACGGATTGATAACGAAGAGTATTCAGTCGCTGCAAGAAGCATTCCCCTCAGAGGGCGCTAAGTATTTTTCCTTGCCTATAATTAAGGTAATATGAATTAACTTAATCAGGAATTTGTTTAGAGGTTAGAATAAATATATGTTTTCCTTTAAAAAAAAAAAAAAAAAAAAA
>Syapimelus|148396|TRINITY_DN122487_c5_g1_i5 putative Peptidase inhibitor
AATAAATTGTAGAAAGAAGGTCGCCTTTTGCCTTCTAAATAACCCTTTTCCTTTGTCTTCGCCTCTAGGCCAATACGAAATTAAAACTCTGCGAACCGACTCGATGTATTCTGCCGCCACCACTCATGGCATAAGAGAAGCAACGTGTTAGCGGGTCGAGTCAACATGCGTTGACAACTCTCCCGCTGATTTCTTTTTCTAAGAGATAGAACCTTCCTTGGGACCCCTTCATCGTCGAGTCAGCAGCTCCTTGGTGCCTAGCAATTCCGATGGCAAACCCAGAAGGTATCTTGGTTACTCCTTTCCCTCTTCCAAGTGGGAATAGCGCGACAAAAATGCATTTCCTCCTTTCTATCGCCCTCTTACATTCCTTGGCCAGCTGTGCCTTCGCCGCCCTCTCTGAAGATGAAAAGAAAATTCTGCTTGACGACCACAATGAACGACGTTCCCAGGTCGTACCGACGGCCAGCGACATGAAAAAAATGGTATGGGACGACCAGATCGCAGCCACTGCGCAAGCGTGGGCGGACAATTGTGTATTCGATCACAACACCACTGGCGGAGTAGGGCAGAATCTCATGGCTTCCACCCAGCTAGAAGGCCTGGTCAAGATGACTGTGGACGTTTGGGACAAGGAAAAGGAACATTACAAGTATGAAAACAACACCTGTAACCCAGGCAAGACATGTGGCCACTACACACAGGTAGTGTGGGCCAATACTGAGCGTGTTGGATGTGGCCTCAGCGAAAAAAAATGCTCCTTCGGTTATCTGCTTGTTTGCAACTACCTGCCACCGGGGAATTGGATCGGCAAGCTCCCCTACAAGTCTGGCGAATTCTGCTCGGGATGCCCAGAAGGCTACTCTTGCGATGGAAAACTCTGCGCCACAAGCACAGCCACTAAGTTTCCGGGAGTCTTCGAGCCCGAGATCCCCGGAGGACGGTTCAGACCCCTCCCCTTTCAACGTGAAGAATGCCTGAGGCGTCCATGGCCTTATGGACCTGGGGGACCGGGGCCTTTTGGAGAGCCAACGCAAAATAGAGGAAGGTTTCCCCCCGGTGGACCTTTTGGCCCTGATCCCTGTGTCCAATGGCGCAAACGGATTGATAACGAAGAGTATTCAGTCGCTGCAAGAAGCATTCCCCTCAGAGGGCGCTAAGTATTTTTCCTTGCCTATAATTAAGGTAATATGAATTAACTTAATCAGGAATTTGTTTAGAGGTTAGAATAAATATATGTTTTCCTTTAAAAAAAAAAAAAAAAAAAAA
>Syapimelus|175713|TRINITY_DN119105_c0_g1_i1 putative Peptidase inhibitor
GTCGCCTAGAAGACATCTTAAAAGAGTGTGGGGCTTTTTACCTATCATTGCTTTCAACAAAAAATTCATTTCTCGTTTGTAACAGTAAAATATTAGGCTTTTCCGCGTTTAGGCAAGAGTTTCTGAAAAAAAATGTCAACTTCGAAGAGAACAAGCGTTCTGTATATATGGTTCATTTTGACGTTCCTCCAACTTGCCTTGTGCCAACTTTCAAACGAAGACCAGCAGGCGATACTTGACCTCCACAATGACTACCGATCCCAAGTGTCTCCAAATGCCACCGACATGAAATACATGGAGTGGGATGAGCGGCTGGGAGAAATTGCCCAGGAATGGGCGAACCTGTGCCGGTGGGAGCATGGGTATCCCGACGGGCATGGGTATCCCGGCTGGATTGGCCAAAATCTGTACTACAGCACCCGCAGAGAAGGGGTCCCCAAGGCCGGACCCAAGGCGTGGTACGACGAAGTCTCCCTATACAGATTTTCTAACAACTCCTGCTCCGGAGTGTGCGGCCATTATACGCAGGTAGTGTGGGCTGACTCCTACAAACTTGGATGTGGCCTCAGCCCTAAATGTTCTGATGGAAAGAATATTTTGGTGTGCAATTATAGCCCGGGGGGAAATTGGGTTGGCGAAAGACCCTACAAGGAAGGCAAAAGCTGCTCTGGCTGCGAGAAGGGTTGGACCAAGTGCCGGAGACAAATGTGTAGCAAAGCCTGAAGGATGCCCTATTAAGCCAATAAAGTGTTTGTTAAAGTAAATATTTTATAAATGTTTTTTGTTTACAATATTTAAAACGAACTTTCAAAATAAATAAAGATAATTCTCCAAAAAAAAAAA
>Syapimelus|175714|TRINITY_DN119105_c0_g1_i2 putative Peptidase inhibitor
TTCACGGAAAGATTGGTTCCAGACCTTGCGTTCAAGGCCTTCGTCACTCAGTCATCATTGTGCTATCCCTCATGGTGATGCCTGGAGAAAAAAAATGTCAACTTCGAAGAGAACAAGCGTTCTGTATATATGGTTCATTTTGACGTTCCTCCAACTTGCCTTGTGCCAACTTTCAAACGAAGACCAGCAGGCGATACTTGACCTCCACAATGACTACCGATCCCAAGTGTCTCCAAATGCCACCGACATGAAATACATGGAGTGGGATGAGCGGCTGGGAGAAATTGCCCAGGAATGGGCGAACCTGTGCCGGTGGGAGCATGGGTATCCCGACGGGCATGGGTATCCCGGCTGGATTGGCCAAAATCTGTACTACAGCACCCGCAGAGAAGGGGTCCCCAAGGCCGGACCCAAGGCGTGGTACGACGAAGTCTCCCTATACAGATTTTCTAACAACTCCTGCTCCGGAGTGTGCGGCCATTATACGCAGGTAGTGTGGGCTGACTCCTACAAACTTGGATGTGGCCTCAGCCCTAAATGTTCTGATGGAAAGAATATTTTGGTGTGCAATTATAGCCCGGGGGGAAATTGGGTTGGCGAAAGACCCTACAAGGAAGGCAAAAGCTGCTCTGGCTGCGAGAAGGGTTGGACCAAGTGCCGGAGACAAATGTGTAGCAAAGCCTGAAGGATGCCCTATTAAGCCAATAAAGTGTTTGTTAAAGTAAATATTTTATAAATGTTTTTTGTTTACAATATTTAAAACGAACTTTCAAAATAAATAAAGATAATTCTCCAAAAAAAAAAA
>Syapimelus|175715|TRINITY_DN119105_c0_g1_i3 putative Peptidase inhibitor
CAGCGAATGCGTCAACTTCGCGGCTTGGCTTTGTCACGATGTTGCATAAGTCGCGTGAAGTAATCACCTGACGCCGTGATCGTTGCTTGCCTTTATAAAATTTGCGGATCGGACCTTGAGCCATGGACTGAAATCTATTTTGAGCCATCAAAGGATTCTCAAAAAAAAAATGTCAACTTCGAAGAGAACAAGCGTTCTGTATATATGGTTCATTTTGACGTTCCTCCAACTTGCCTTGTGCCAACTTTCAAACGAAGACCAGCAGGCGATACTTGACCTCCACAATGACTACCGATCCCAAGTGTCTCCAAATGCCACCGACATGAAATACATGGAGTGGGATGAGCGGCTGGGAGAAATTGCCCAGGAATGGGCGAACCTGTGCCGGTGGGAGCATGGGTATCCCGACGGGCATGGGTATCCCGGCTGGATTGGCCAAAATCTGTACTACAGCACCCGCAGAGAAGGGGTCCCCAAGGCCGGACCCAAGGCGTGGTACGACGAAGTCTCCCTATACAGATTTTCTAACAACTCCTGCTCCGGAGTGTGCGGCCATTATACGCAGGTAGTGTGGGCTGACTCCTACAAACTTGGATGTGGCCTCAGCCCTAAATGTTCTGATGGAAAGAATATTTTGGTGTGCAATTATAGCCCGGGGGGAAATTGGGTTGGCGAAAGACCCTACAAGGAAGGCAAAAGCTGCTCTGGCTGCGAGAAGGGTTGGACCAAGTGCCGGAGACAAATGTGTAGCAAAGCCTGAAGGATGCCCTATTAAGCCAATAAAGTGTTTGTTAAAGTAAATATTTTATAAATGTTTTTTGTTTACAATATTTAAAACGAACTTTCAAAATAAATAAAGATAATTCTCCAAAAAAAAAAA
>Syapimelus|175716|TRINITY_DN119105_c0_g1_i4 putative Peptidase inhibitor
TCTATTTTGAGTCATCTAAGGAGTCTCGAAAGAAAGATGTCAACTTTGAAGAGAACAAGCGTCCTGTGTCTATGGTTCGCTTTGACGTTCCTCCATCTTGCCTTGTGCCAACTTTCAAACGAAGACAAGAACTCGCTACTTGACCTCCACAATAACTACCGATCCCAAGTATCTCCAAGTGCCAGCAATATGAAAAACATGGAGTGGGATGAACGGCTGGCACAAATTGCCCAGCAATGGGCGGACCGGTGCAAGATCGAGCATGGGCAACCCGATGGGCATGGGTATCCCGGTTGGATTGGCCAAAATCTGTACGCCAGCACCCGCAGAGAAGGGGTCCCCCAGGGTGGACCCAAGGCGTGGTACGACGAAGTCGCTAACTACAGATATTCTGACAACTCTTGCTCACAGGTGTGCGGCCATTATACCCAGGTAGTGTGGGCTGACTCCTACAAACTTGGATGTGGCCTCAGTCCTCAATGTTCTGATGGATGGAATATTTTGGTGTGCAATTATAGCCCGGGGGGAAATTGGGTTGGCGAAAGACCCTACAAGGAAGGCAAAAGCTGCTCTGGCTGCGAGAAGGGTTGGACCAAGTGCCGGAGACAAATGTGTAGCAAAGCCTGAAGGATGCCCTATTAAGCCAATAAAGTGTTTGTTAAAGTAAATATTTTATAAATGTTTTTTGTTTACAATATTTAAAACGAACTTTCAAAATAAATAAAGATAATTCTCCAAAAAAAAAAA
>Syapimelus|175717|TRINITY_DN119105_c0_g1_i5 putative Peptidase inhibitor
TCTATTTTGAGTCATCTAAGGAGTCTCGAAAGAAAGATGTCAACTTTGAAGAGAACAAGCGTCCTGTGTCTATGGTTCGCTTTGACGTTCCTCCATCTTGCCTTGTGCCAACTTTCAAACGAAGACAAGAACTCGCTACTTGACCTCCACAATAACTACCGATCCCAAGTATCTCCAAGTGCCAGCAATATGAAAAACATGGAGTGGGATGAACGGCTGGCACAAATTGCCCAGCAATGGGCGGACCGGTGCAAGATCGAGCATGGGCAACCCGATGGGCATGGGTATCCCGGTTGGATTGGCCAAAATCTGTACGCCAGCACCCGCAGAGAAGGGGTCCCCCAGGGTGGACCCAAGGCGTGGTACGACGAAGTCGCTAACTACAGATATTCTGACAACTCTTGCTCACAGGTGTGCGGCCATTATACCCAGGTAGTGTGGGCTGACTCCTACAAACTTGGATGTGGCCTCAGTCCTCAATGTTCTGATGGATGGAATATTTTGGTGTGCAATTATAGCCCAGGGGGAAATTGGGCTGGCGAAAGACCCTATAAGGAAGGCAAAAACTGCTCTGGCTGCGAGAAGGGTTGGACCAAGTGCCAGAGCCAAAAGTGTAGCAAAGCCTGAAGGATGCCCTATTTAAACCAATAAAGTGTTTGTTAACGTAAATATTCTATAAATGTTTCCTGTTTGCAAAATTCAAAGCGAAAATAAATAAAGATAATGCCCTAAAAAAAAAA
>Syapimelus|004189|TRINITY_DN84199_c0_g1_i1 putative Peptidase inhibitor
AAGTACCTCCGCGAGCAATTGCCCTTTGTCGACCCCGAGAGGACCGTGCTCTGGGGCTGGGCCTATGGCGGGTACGTGGCAGCGATGGCTGCAGCCTCACAACCTCAGTCCGAACACCCGCTCTGCGCCATTGCAGTGTCGCCGATAACGGATTGGCATTATTATGGGGCCGTTTACACCGAACGTTACATGAGGAGGCAGGAGGAAAATGAACTCGGATACCAACAAGCCAGCCTGCTCAACAATGTAGACGGCCTTCGGAACAAAAAGTTCCTCCTGGTTCACGGAACCGCCGACGAAAATGTTCATTTCCAGCATTCGACCATGTTGATGAAGGCGTTGAATGATAAAGGGATCCTATACCGAACACAGGTGTACCCTGACCGCGGTCACAAGTTGGAAAGCGTGCGGCGCCACCTCTACCGCACCATGGAGTACTTCCTCAAGACCTCGTGCTTCGTGGTGGCGGAACCCCCGGAGGCCGAACAGTTCCACAAGCTCATCTTCGGGAAATGAGCGTCGGCTCCACCTTGTTTCCCCTGCAAAGTATTTTCTCAGACGCGACCTATTCGCCCAGATGCAGTGCAATTAGTTCGATATAGATGTTAGGGTTTCCGCGATGAGGGAAAAAAAAAGGGAGTAGTGCCGTGGATATAGAGACTATCACCTTGCCTATTTTTTTTTTTTATTTTTTTTTTTAGGGGAGG
>Syapimelus|010062|TRINITY_DN54840_c0_g1_i1 putative Peptidase inhibitor
GTGGGACCCAAGAAGCTACAACTTATCAAGTGGGGACCCACGGGGAACCAGCTGGTGTACGTCCACGGTGGATCTATTTATTACAAGAAGTCGGTTGGAAGTCCTGTGGTGTACATTCCGACCTCCATCCCCATCGTCCCAGGCGTGACGTTCGCTGGGATTCCCGACTGGCTTTATGAAGTGGAGATTCTCCAATCGGGCAGCGCACTCTGGTGGTCGCCGGATGGCAACCTCCTTTGCTTCGCGTACACCAACATCTCCAAAGTGGGCACCTACACCTACCTCTGGTACGGTGGGGAGGAAAAGTCCGCACGCTACCCTGAAATACGACAAGTCAAATATCCAAAGGCAGGCCGGGATAACCCAACGGTGGCGCTGTGGATAGCAGACTTGCGGAACCCCACCAAGAAAGCTTTAAGGGACGTCAAGCCTCCACGCGCAGTTCAGAACCCTCTAG
>Syapimelus|006664|TRINITY_DN17885_c0_g1_i1 putative Venom component
GGAAATCACGTTGCTCGACCTTCCAGTAAGCTGAAACACTGCAAATGTCCTCTGGACAGGCACGAATCCTCAGAATTCGATCCAACTGGAGAGATCGTACATGTGCCAACCTGCACAGAAGACGGTAAATACGAAAAGAAACAGTGCCTGGGCAAAAGCAAGGAGCTCTGTTGGTGTGTGGATGAAGAAGATGGCGAAAAGATAACAGAAC
>Syapimelus|010772|TRINITY_DN53155_c0_g1_i1 putative Venom component
AGACAGAAGACGCTTGAGGAGGCTAGAGGTTTGCTCGGAGCTTTCATTCCAAGCTGTGAGGAGGATGGTAAATACTCGAAGAAGCAGTGTTGGGCCAGTACTGGCATGTGTTGGTGTGCTGACGAAAATGGCGAGAGGACATCCGATCCTACGCGGGACCAGTTGGATTGCTACTAGCAATTTATTGTGAGGAGGAAAACCAAATCTGGATTCCATTAAAAATCGGATCTCGAAACGAAATTATTTGGAAATGAAGTTATG
>Syapimelus|013299|TRINITY_DN26262_c0_g1_i1 putative Venom component
AAGCCGCTCCAGTGTTTCCTCAACCGGGAGATCTGCCTCTGCTTCAGCAAGGATGGCCAGGTCGTCAGCACGTCACCGGGCTTGAAAAATTGTGACTGCCCCCTGAAGAGGGCGGAGGAGCAGCTGAAAGCCGCAAATAAAGTTGGAGTTTTCGTGAGTCAGTGTGAGGAAGACGGTTCTTTCAGGAGGGTTCAATGCCACAGCTCAACGGGGTTCTGTCATTGCGTGGACTCCCAAGGGAACATGGTGTCTCAACCTCAACGCGGGATTCCTGTCTGCTCAAATATATTGCCCATCTAATCTCCACCGTTCTTTGAACTCAGGATGCGACCTATAATATATGCAGGAGTACATTAGTGGTGTGATATTTTGTATTTAGAAACCCATTGGAAAGTTAACCCTTTATTTTGTCCTTAAGCATTTCTTTTAACCAGATTAGCC
>Syapimelus|014750|TRINITY_DN16517_c0_g1_i1 putative Venom component
GTGAATGCATTAGAGAAAAGGCACTCCAGGAAGCCCAAGCTGCAATTAGTATTGGAGTATTTGTCCCGTCCTGCACTGAACAAGGTACCTACCAAAAGAAGCAATGCTCGCCAAGAACAGGCCATTGCTGGTGTGTTAACGAAGGCAGGGGATCAAGCGAAAGCGAACCTTTCCGTGAAAACGAAAACAGCGTATCAACCGAAAGCGAACCTTCCCTTGAAAATGTAACTTGTGATTAGGAACCATCGATTATTAGCGCCTGGGAACTAATTAACCAAAAATGTTATTTTTATTTATGCTTAGCAACTGGTAATACATTTCACTTGGATT
>Syapimelus|022217|TRINITY_DN82422_c0_g1_i1 putative Venom component
GTTATCGATACTTATCAGAATGAAGACATTTGTTACCGTTATCTGCTTTTCCACTCTTTTGGCAGCGGTTCTATGCGAAAAGACTCACTGTCAAGAAGAAAGAGAAAAAGCTGTAAATTCGGCTACACTTATCAAACTAGTACCCGAGTGCGAAGAAAATGGTGACTATAAAGCTAAACAGTGCTTTCCTGGAAATAAATTTTGCCAATGCGTCAGGAGGGACGGAAGTGCTATCACTGAAATGTCGG
>Syapimelus|022324|TRINITY_DN13374_c0_g1_i1 putative Venom component
CAGAACACTTCCAGATCTCACCTTTTTCCTAAAATGAAAGCCATCGTTTTCCTGTTCCTCGTCGGCTTTGCCGTGGCCTCTGCCTCGATCCTCGATCGCCATGGCTGCAAGGCACACCGCGAGAAAGCCAAGAAAGACCCAATCCATGTGAGAATCGTCCCTGAATGTGAGGATAACGGCGACTACAAGGCTCTACAGTGCCATGAGAAACACACCTGGTGCCAATGCTGGCGCAAGGACGGCGTGCCCATCACTATCCCTTCCCAGGACATTAAGCACTGCGACTGTGCCCGAGCTAGAGATATGAAGCAATCTCTTGGCTCCAATCTGGTTCCGTCCTGCCAGCCTAATGGTCTCTTTGACAAAAAACAGTGCCACGGAGAGAAAGGCTACTGCTGGTGCGTCGATGAGGTGACAGGGGAAGATATAAAGGGAAGTCTCAGGGAAAATGGAAATGTGGATTGTAATTAAGCTTAAAAATTTTAATAAACCTAAATTTTCCTCTTCAAAAAAAAAAGAA
>Syapimelus|014751|TRINITY_DN16517_c0_g1_i2 putative Venom component
GTGAATGCATTAGAGAAAAGGCACTCCAGGAAGCCCAAGCTGCAATTAGTATTGGAGTATTTGTCCCGTCCTGCACTGAACAAGGTACCTACCAAAAGAAGCAATGCTCGCCAAGTACAGGCCATTGCTGGTGTGTTGACGAAAACAGCGGATCAAACGTAAGCGAACCTTCCAGTGAATATGTAACTTGTCATTAGGAACCATCGATTATTAGCGCCTGGGAACTAATTAACCAAAAATGTTATTTTTATTTATGCTTAGCAACTGGTAATACATTTCACTTGGATT
>Syapimelus|035700|TRINITY_DN85734_c0_g1_i1 putative Venom component
CTGAAATGTCGGCAGTTATCAAAGCTTGCGAATGTATGAGAGCTCGAGATGACGCTAACAGTCGTCATTTAATTGGCAATTACAAGCCGCAATGCGAAGAAGATGGTACTTTTAGTCGTACTCAGTGTTGGGGATCTGTCGGTTCTTGCTGGTGTGTCGATGAATTCGGAGTAAAGTTGCCACATAAAACCATTTTCGATTGTTAAATTAGCTTTTACTGGA
>Syapimelus|043590|TRINITY_DN115069_c1_g1_i1 putative Venom component
GCGAGATCCTTTCGTGGTGACTCACAATTTAGTTCTCCTACTTTTGACTTTATTGTGGCTTTCCAAACACGTTGGGGTTGAACTTTTCTTTCATTCTAAATCAAAAGGTTTGAGTAGATACTACAATGAAGCTTCTTGTGGCCCTAGGGGTGTTTGCTTTGTGCAGCATTGTCAACGGCCTCACGGAGTGTGAACGCCATCGTGAAGAGGAGCTCCAAAAGGGAACCAAGTCACAGCTGGTTCCGGAATGCGACGAGAATGGAGATTTCATGGGCTTGCAGTGTTTCCGTGCGATCCCCGATGTGTGTATGTGCTATCACACCGACGGATCGGTCATCTCAGGTCCAAATACAGGCTTGCGGGACTGTACCTGCCATCGTCACCGCTACAGAGAAAAGAGGAGAAGATTGATCGGCAACTACATCCCCCAGTGTGAAGAGGACGGAACCTACAGCCGCACCCAGTGTCATGGTTCTGTGGGCTACTGCTGGTGTGTAGATGAAACTGGAAAGAAGTATCCTGAAAAGTCATTAGACGAGTGTGAATGACTTTGATCCAATTTGACTCAATTAAAAATATTATTAACTATTTTATTAAATGGTAAATTTTGGAAGCTTAAATAAAAATAAATAATTTGTTAATATTCAACTCATAAAAAAAA
>Syapimelus|043592|TRINITY_DN115069_c1_g1_i2 putative Venom component
CGATCTCTTGAGCATAGGATGAAGTTTCATAAAATCGGTTGCAATATTTCCTAAATATTAGTGAACTCAGGTGTGTTTGTGCAATTTTCAGGCATGGAAATTCATTTTGAAGAGTATATACTACAATGAAGCTTCTTGTGGCCCTAGGGGTGTTTGCTTTGTGCAGCATTGTCAACGGCCTCACGGAGTGTGAACGCCATCGTGAAGAGGAGCTCCAAAAGGGAACCAAGTCACAGCTGGTTCCGGAATGCGACGAGAATGGAGATTTCATGGGCTTGCAGTGTTTCCGTGCGATCCCCGATGTGTGTATGTGCTATCACACCGACGGATCGGTCATCTCAGGTCCAAATACAGGCTTGCGGGACTGTACCTGCCATCGTCACCGCTACAGAGAAAAGAGGAGAAGATTGATCGGCAACTACATCCCCCAGTGTGAAGAGGACGGAACCTACAGCCGCACCCAGTGTCATGGTTCTGTGGGCTACTGCTGGTGTGTAGATGAAACTGGAAAGAAGTATCCTGAAAAGTCATTAGACGAGTGTGAATGACTTTGATCCAATTTGACTCAATTAAAAATATTATTAACTATTTTATTAAATGGTAAATTTTGGAAGCTTAAATAAAAATAAATAATTTGTTAATATTCAACTCATAAAAAAAA
>Syapimelus|043593|TRINITY_DN115069_c1_g1_i3 putative Venom component
GCGAGATCCTTTCGTGGTGACTCACAATTTAGTTCTCCTACTTTTGACTTTATTGTGGCTTTCCAAACACGTTGGGGTTGAACTTTTCTTTCATTCTAAATCAAAAGGTTTGGCATGGAAATTCATTTTGAAGAGTATATACTACAATGAAGCTTCTTGTGGCCCTAGGGGTGTTTGCTTTGTGCAGCATTGTCAACGGCCTCACGGAGTGTGAACGCCATCGTGAAGAGGAGCTCCAAAAGGGAACCAAGTCACAGCTGGTTCCGGAATGCGACGAGAATGGAGATTTCATGGGCTTGCAGTGTTTCCGTGCGATCCCCGATGTGTGTATGTGCTATCACACCGACGGATCGGTCATCTCAGGTCCAAATACAGGCTTGCGGGACTGTACCTGCCATCGTCACCGCTACAGAGAAAAGAGGAGAAGATTGATCGGCAACTACATCCCCCAGTGTGAAGAGGACGGAACCTACAGCCGCACCCAGTGTCATGGTTCTGTGGGCTACTGCTGGTGTGTAGATGAAACTGGAAAGAAGTATCCTGAAAAGTCATTAGACGAGTGTGAATGACTTTGATCCAATTTGACTCAATTAAAAATATTATTAACTATTTTATTAAATGGTAAATTTTGGAAGCTTAAATAAAAATAAATAATTTGTTAATATTCAACTCATAAAAAAAA
>Syapimelus|043594|TRINITY_DN115069_c1_g1_i4 putative Venom component
GCGAGATCCTTTCGTGGTGACTCACAATTTAGTTCTCCTACTTTTGACTTTATTGTGGCTTTCCAAACACGTTGGGGTTGAACTTTTCTTTCATTCTAAATCAAAAGGTTTGAGTATATACTACAATGAAGCTTCTTGTGGCCCTAGGGGCCTCACGGAGTGTGAACGCCATCGTGAAGAGGAGCTCCAAAAGGGAACCAAGTCACAGCTGGTTCCGGAATGCGACGAGAATGGAGATTTCATGGGCTTGCAGTGTTTCCGTGCGATCCCCGATGTGTGTATGTGCTATCACACCGACGGATCGGTCATCTCAGGTCCAAATACAGGCTTGCGGGACTGTACCTGCCATCGTCACCGCTACAGAGAAAAGAGGAGAAGATTGATCGGCAACTACATCCCCCAGTGTGAAGAGGACGGAACCTACAGCCGCACCCAGTGTCATGGTTCTGTGGGCTACTGCTGGTGTGTAGATGAAACTGGAAAGAAGTATCCTGAAAAGTCATTAGACGAGTGTGAATGACTTTGATCCAATTTGACTCAATTAAAAATATTATTAACTATTTTATTAAATGGTAAATTTTGGAAGCTTAAATAAAAATAAATAATTTGTTAATATTCAACTCATAAAAAAAA
>Syapimelus|043595|TRINITY_DN115069_c1_g1_i5 putative Venom component
ATTCTTTAAAATTCTGAGTACATCTCTTTTATAAAGCGTATGATTTATTAAAATATCATAAATTTGCTCTGAAACCGCGATTTTAAATTTTACTAACTGACCAGGCCTCACGGAGTGTGAACGCCATCGTGAAGAGGAGCTCCAAAAGGGAACCAAGTCACAGCTGGTTCCGGAATGCGACGAGAATGGAGATTTCATGGGCTTGCAGTGTTTCCGTGCGATCCCCGATGTGTGTATGTGCTATCACACCGACGGATCGGTCATCTCAGGTCCAAATACAGGCTTGCGGGACTGTACCTGCCATCGTCACCGCTACAGAGAAAAGAGGAGAAGATTGATCGGCAACTACATCCCCCAGTGTGAAGAGGACGGAACCTACAGCCGCACCCAGTGTCATGGTTCTGTGGGCTACTGCTGGTGTGTAGATGAAACTGGAAAGAAGTATCCTGAAAAGTCATTAGACGAGTGTGAATGACTTTGATCCAATTTGACTCAATTAAAAATATTATTAACTATTTTATTAAATGGTAAATTTTGGAAGCTTAAATAAAAATAAATAATTTGTTAATATTCAACTCATAAAAAAAA
>Syapimelus|043591|TRINITY_DN115069_c1_g2_i1 putative Venom component
GAGTAGTTAATTGGGGTTGCAATGAAGATTTTCGTGATTTTTGGGGTTTTAGCCTTATGTGGCATTGCCTATGGCCTCACGAAATGTGAGCGTCGGCGTCAGGAGGAGCTCGAGCTGGGGGAGGACTCCCAGTTGGTCCCGGAGTGCGACGAAAACGGAGAGTTTGTGGGTTTGCAGTGCTTCCGCACCGTTCCGGAGCTGTGCATGTGCTACCACACTGACGGAACCGTGATCTCGGGGCCAAAGAAAGGCTTGCGAGCATGTGGCTGCCACCGTCACCGTTACAGGGAAAGGATAAGGAGACTGATTGGTAATTACATCCCCCAGTGCGAGGAGGACGGAACCTACAGCCGTACCCAATGCCACGGTTCTGTGGGCTACTGCTGGTGTGTGGACGAGAACGGAGCGAAGATCCCCGGAATGTCGTTGAATGACTGTGAATAATTTTTTTGCTGCGTTTTGGGCTCAATAAAAACCTTTTTTTTTAAAAAAAAAAAAAAAAAA
>Syapimelus|069351|TRINITY_DN132196_c0_g1_i1 putative Venom component
ATGAAGTTTGTCATCGTACTTTGCCTCCCACTGGTAGTGTTATCGTCTGCTCAACAGTCTCCATGTCAACTGGAGAGGGAAGAAGCACAAAAGGATGGCTCAGATGCAGAAGTAGTACCAGAATGTGAAGAAAACGGTGAATACAGTGCAAAGCAGTGCAAAAGGAATGGTAGAGCTTGTCAATGCTGGAGAAGAGATGGAACACCAATTAATGACATGTCACCCAAAATCAAGGCTTGTACTTGCGTTAGACACCGAGATGATGCTAACAG
>Syapimelus|178456|TRINITY_DN114299_c0_g1_i1 putative Venom component
GGGTGGAGGTCACTTCATTGGCACTATATAATGTCGCGCGCGGCCGGAGCTTGCCATCATTGAAAAAAATTATTTTTGCCGATAACACCAATCCCCTTCTTATTCGAGAGCCCAACCGCCCTTTCAAACCTCCTCTTTTCTCCAAGTCTCAACCCCTGGTAAAAAATGAATAAACTCGTGCTTGCATCCTTGTTCCTCTCAGCCTGCGTGGCTTACGTCACATCCGAAAATTGCCTTGAAATGCGTGAACGCGAGTCCCGGAATCCCAACGCCGTTCTGATCCCGGAGTGCGAGACGAACGGGGACTACAAGGAGCTGCAGTGCCACCGTCAGTCCGTAGGTAACCGCCGCTTCTGCCAGTGCTGGTCCAGGTCCGGAGACGTCCTCTCCCAGCCCTCCACGCGCCTGCGCCACTGCAACTGCTACCGTAACCTCAATGGAGCTAATCCCACCGACGTCTGCGACTCCAACGGCAAGTTCAAGAAGTTCCGCTGCAGAAACCAAGTCTGCGCTTGCTACCACCCCGACACTGGCGTCCAGACTTCCACGGGCAACGTGGCCGATGAGAACCAGTGCCGCTGAAAAAAATCTCATCCATATTATGAGCTGTTGTGAAATAAAAGCTTGTTTTAATTGCCTTTAAAAAAAAAAAAAA
>Syapimelus|188629|TRINITY_DN138495_c0_g1_i1 putative Venom component
AGAAGCTCGAGACAGATCAATAGCTAACAAAGCTCATATTAAAATTGTATTCGAATGTGAAGATAAAGATACGTTTAAAGGTCTTCAATGTTTCCACGGTACCCCATTCTGTGTATGTTATAGTCGAGACGGATTTCCCATTTCCAGAGTTTCAAGTTCACTTAGAAGATGCGAATGTTTGCGAGAAGTTGATATCCAAAGTAGTAAAGGTGAGGATGTTTACGTGCCAACATGCGAAGAAGATGG
>Syapimelus|204580|TRINITY_DN147357_c0_g1_i1 putative Venom component
TTTAAATCGGCGTTGGTAAGATTTAAATCTGATCACAAAATGAAACTGATCATTCTTTTAAGCATTATCCTTCCTATAATTTTAGCGGAAGATAAGACCGAATGTCAACGCCATAGAGAAAGAGAATTGGAAAACGATCAGACAATACACTTAATTCCGAAGTGCGATGAAAACGGTGACTATGAAGGTCTTCAATGTCACGCTATTAACCATATTTGCCAGTGCTGGAATAAAGCAGGCCATCCCTTGACAGCACCATCTAAAGCACTCAAAGCTTGCGAGTGTGTCAGAGAAAGAGCCAATGGAGAGAAAGATAATCTACTTGGATCATACATCCCTCAATGCAGAGAAGATGGAACATACGAACGAAAACAATGTTGGGCAAGTACAGGGACCTGTTGGTGTGTTGACGAAAAGGGGACAAAAACCACTGAACCAAAAAGAGG
>Syapimelus|209986|TRINITY_DN139197_c0_g1_i1 putative Venom component
TTTGTCGTTGTCGTTCTAGACCCAACACTAAGACTTTGGAAGATGAAGTCCCTCATTGTTCTTTGCATTATCGCTGCGGTCTACGCTAGAGAAAAATCAGAATGTGAACGCCACCGAGAAAGGGAGTTAGCGAACAAGGAAATAGTTGGGCGGCTAATACCAGAATGCGAGGAGAATGGCGACTACAAAGGTTTGCAGTGCCACGGCGGAACCAGATACTGCCAGTGTTGGGACAAGCGCGGAAATCCAGTAACACCCCCTTCTATGAAGATTAGAGCATGCGAATGTCACAGACAGAAGAAGC
>Syapimelus|116152|TRINITY_DN114817_c0_g1_i1 putative Venom component
GCTTGCATCCAGCTGCGGCGGGCGGTAACTCCGGGGCGGAATGAGAGGTGGGACAGTCGCGGCCGGCACGGCCGTCGTCTTTTTGGGACTCGCCTTCGCTACCCAAGCCATCGGCACCAACAACCTCATCGACGAGGATGACAACCGGGTGGCTTCCAATCTTCACTGCCCCCCGTGCCACCAGGTCCACTGTGCCTCGAAGAGAAAGCTCCGGTGCAAGGGGGGCCTGACGTCGGGGGTCTGCGGGTGCTGCCCCACGTGCGCGAAACAGCTGGGGGAACCGTGCGGCGGTCCGTGGGGCTATCTAGGGAGGTGCGACGCGGGGCTCAAGTGTTTACCTGCCAGCGAAAAGAAGCTGGTATCTAAGAAATACCAAGTCGACCATGGTGTATGTAAAGAAGTTGGGGAAGAAGAGATGGAGCTGGCTGATCAACCCCAGATTTCTTTGCCTGCCACAGTTTGCCAACCCAAGTGTACGCCAGACTTTTGTCTCAAGAATCCCAGAGCTGTTTGTTCCGCTGTGGACAACGCGGACAAGAGCCAAGGTTGCCAAGACGAGTGCCAGCACACTTCCTGCCGGGCCTGCAGGTTTGAAGCCGCCCCGCCCGAGTGTGAGAAATGTGCCAAAAACGACTACCCTTGCTTAAGACGGTTCGGCAAATGCATTCGAAAAGACGTTTGCCAGCGACGGCATGCCTTCCCTTGCAAAGGATACACGGAGGAAGACCCAAAAGCAAAGTTCCGCTGCCTGGTTCCAGAATGTGTGTAAAATACTTTCAGCCGCAATAAAAGAAAAATACTGTAATCTTTAAGAATGCTTGTATAATAAATAGTTTGCCTATAAAAAAAAAAA
>Syapimelus|228048|TRINITY_DN117519_c0_g1_i1 putative La1-like peptide
ACTGCCTCTCTTGCAATCGTCCTGCTCGGGGCTGCATCTTCCATGGCATACGTTTATATGGAAAATATAGACTCTGAAGATGGCAAGTGTCACGTCGGAGGAGAGGTTTTGAGCCCTGGCCAGAGCACCTATGACAGCAAGAAGTGCGAGAGAATCACATGCGAAACCAGAGGGCTCGCGACTTCTAATTTAAGGCTGGTTTACGCGGGGTGTGGCGTTATCAGCATCGCGGAAGGTGCGGAATGTTTTCTGATTCGAGGGGAGGGGAATTATCCTAACTGCTGTCTCCAAGTGCATTGTCCATCTGGAGAGGCCTCTGGCGTGCTGTGAGTCACCCTCGAGGCACAATTCCTTTTTCTCTACCCAACTCGTCTTCAAGGGTTCTTAATCTAATGCATTTTACTTTCAAATAAAAAATAAAGCATAACTATAAAAAAAAAAAAA
>Syapimelus|043523|TRINITY_DN115025_c0_g1_i1 putative La1-like peptide
CCATATTTAGCCGAGAGTAGCGGCGGAGACGCTAGTAGCGTCCCATCTTCTGGTCGTGCTTCCGCTCACAGACTATAGAATGTCACAACGGCGGCGGACTTTGATCTTTCTGGTTTCCCTGGTCTCACTTTTCAACCTTAGCTGGACATATGTTTACGTCTCAAGGGTGCCAGAGAAGGATGGAGGATGTGACATGAGGACAGGTGTTTTAGCAGTGGGGGATTCTGCCTACGATGACTCCAAATGTGAAAAGATAACTTGTCAAAGAGAGGAAAATAATTTCTTCCTTGTTATAAATGGGTGTGGCGTAGTTGCTACGGAACCCGGGGGCGAGCTAGTCAGGAGAGAAGGGTCCTACCCAGACTGCTGCCCAATGCCCGTGTGCCCAGAGGACAACCAAGCAGATGCAAATGTCGCTTTCGGTCTGGCTTCAGCATAATCTGCTCTACTTTAGAATCTCTGACATCATTTTAACCACTTGTTCTTTGATTATAATTAATTTATATTTGCATATTTTTCAATAATTTTCATACTCTAGACGGGGGGTTGTTACGTCTACTCATGTTTATACCCCATAGAATTTGGAGTAAATAGTTTTACTGGGAATTTCTATGCAAACTTATATATAAATACATTATGGTCGCCTATTTGTAAATATGCTGTTTAATATTTTTCTATTACTTTTTTTTTGTAAAGAAATGGAAAAGTAAAGTGTTTTTTTTTTGGCCAAAAAAAAAA
>Syapimelus|025067|TRINITY_DN97272_c0_g1_i1 putative Kunitz-type inhibitor
ACGAAGACGAAGGAGAGGAAAATGCCGGACCTTGCAACTCTCCGCCAGAACAAGGCCTATGCAACGATTTTACAAAGCGCTATTTTTACAATAAAACTTCCCAGATGTGCCATGCCTTCAAGTTTGGCGGGTGTAACCCTGGATCAAATAACTTCCATACGATAGAAGACTGCCAGAGAACCTGTTCAGCTAAAAGAACCTGTTGGGTGGGCCGAATGGACGTAATAAAAATTGTCACAGGCGGAGTGATTCAGGAACCCGGGTTCAAGGAGGTAGAATTCCGTATAGCTGACCATTGCAGATGCCATTTCATAGATTACCCGGTGAGCTATGCCATCATTCTTGGGGCTAATGATCAAATATTGGAGCTCACGCCTACAACCCAGGTCATAGTCCTGCCTGTAGGAAAAGTAAAGCTCCC
>Syapimelus|031652|TRINITY_DN82717_c0_g1_i1 putative Kunitz-type inhibitor
TTTCCACTGAGGAGGAATGCAGACAGACTTGTGATGTCCAAGAAAGCAACGTTGCTATCTGCCACTTGGAACCTGAAAAGGGTATGTGTCTGGCATATATGCCCCGTTACTACTACAACGCCAAAGACGGAAGATGCGAAAGATTCATCTATGGCGGTTGCCAAGGAAACCCCAACAACTTTAAAACCCTAGAAGAGTGTGAAGCTACCTGTGCACCCCAAAGCACCA
>Syapimelus|031653|TRINITY_DN82717_c0_g2_i1 putative Kunitz-type inhibitor
TGTGCACCCCAAAGCACCAATGTTCCACTTTGCCATCAAAAGCCTGAGACTGGAATGTGCAGGGGATACTTCCCTCGTTACTACTACGACGAAGATACCGGCAAATGCTCACGCTTTGTCTATGGCGGATGTGGTGGTAACCAGAATAACTTCGAGACCGAGGAAGAATGCTTACAGACCTGCGCTGCTCGCTCTGTAGAACTTCCAGTCTGTGAACAGGATGCTAAAACAGGCGTATGCCTGGGGTACTTCCCTCGTTACTTTTACAACAAACGCACTGGACAATGTGAGGTATTCATTTATGGCGGATGCGGAGGGAATGAAAACAACTTCAAAACTAAAAGGGAATGTGAGGAAAACTGTCAGGTGGTCGAAACTGAGTCAATCTGCGAACTGGAAGCCAAGACAGGTCCTTGCAGGGCATACTTCCCACGTTACTATTACAACAAAGAAAGTGGAGAATGTGAAAGGTTTATCTATGGTGGATGTCAAGGTAATGCCAACAACTTCGAGAGCAAGCAAGAATGCGAACAACAATGCGTTGCTTAATGAGAACAAGCCATAAGAAAATACAAAGAACACATTGGTGAAGCTCACCCTTTCGTGACG
>Syapimelus|031654|TRINITY_DN82717_c0_g3_i1 putative Kunitz-type inhibitor
CACTTACTAGTAATCATGAAGTTCATCGTTGCGATTTGCCTCTTTGGTTTGGCTTATGCAGTCGACCCCATTTGCCGGCTGACGCCAGAAACTGGTCCATGCAGGGCCTATATACCAATGTATTACTATGACTCTGAAACAGGAGAATGCCAGAAATTTGTCTATGGCGGATGCGATGGAAACGAAAATAGATTTTTCACTGAGGAG
>Syapimelus|101672|TRINITY_DN162966_c0_g1_i1 putative Kunitz-type inhibitor
CTATGACAAATCGGAACCAAGATAACGCGTGGATTTGTCGACTGCCCCCAAGGATGGGACCCTGTCAAAGTGGACGACAAATGTACTTTTATGACCAGAAAAAGGACCGATGCACTCTCTTTTTCTACTCTGGCTGCGGAGGCAACGAGAATAAATTCGAAACCAAGGCCGACTGCGTCTCTGAATGCACCCCCCCAAGATGGTAGCCAAAAGGAAAAACCGCC
>Syapimelus|205033|TRINITY_DN118413_c0_g2_i1 putative Kunitz-type inhibitor
TTCAGGACCATGGCCGAGTGCAACTCTGTCTGTACCGAGTCTGGCGACAACCCAGTGATAGATACCGTTTATGGTCATCCTGATGTGATGAAGAGGGAGGTTGAAGGTGTGAAAGTCCCTGGAGGGATTCCGAACTTATGCACCCTTCCTCCAGAAAGCGGGCTTTGCTATGCTTACTTCCGGCACTACTATTACAACCCTGCCACCGATTCGTGCGAGGAGTTTGTGTACGGAGGCTGCGGGGGTAACTTAAACAACTTCCAAACACAAGCCGAGTGCCTGGAAAAATGCAGCCCAAACAAGAAATAGAGCTCTGCCTGTCGAACCTTCAAGGTCACGAAGTTTTAATATATGTGTACAATTTAAAAATAAAATAATTAATACTTTGCAAAAAAAAAAAAAAAAAAAGAATTACAAAGAATACTTTTTTGGGC
>Syapimelus|219787|TRINITY_DN113903_c0_g1_i1 putative Kunitz-type inhibitor
CATGGTTGGTGTCAGATTGTGCGCGTTTCTTCTCTTTTCCTGCTGCCTCTTGCGGTCCGCAGTGGGAGACGTCGACCACGAGTGTCTCATGCCTGTTCGTCGAGGGCCGTGTCCCGGCAAGTACAGGCGGTTCTACTTCGACGTGGCATCTGGAAAATGCCTGCCGTTCAGGTACAGCGGATGTGGGGGCAACGGGAACAACTTCTTCACTGTTGGCCAGTGCCTCAAGAAGTGCACGACTTAACAGGTCTTCTAGAAGTTTTGCAAAAACCTGCGACTTTGAATGCCTCGCGGAAGTTTGTCATTCTATGTAACGTTTTATCATAGTTCTGCCCGGAGGTTTTTGTATCCTTTCCTAGAAATACTAAGCTGGCAAGAATCAATAAATTTCCTTGAAATCTTTAAAAAAAAAAAAAA
>Syapimelus|219788|TRINITY_DN113903_c0_g1_i2 putative Kunitz-type inhibitor
GATACGATAATGAAGTACAAACCTGGCGGCTGTTTCAGTGGGAGACGTCGACCACGAGTGTCTCATGCCTGTTCGTCGAGGGCCGTGTCCCGGCAAGTACAGGCGGTTCTACTTCGACGTGGCATCTGGAAAATGCCTGCCGTTCAGGTACAGCGGATGTGGGGGCAACGGGAACAACTTCTTCACTGTTGGCCAGTGCCTCAAGAAGTGCACGACTTAACAGGTCTTCTAGAAGTTTTGCAAAAACCTGCGACTTTGAATGCCTCGCGGAAGTTTGTCATTCTATGTAACGTTTTATCATAGTTCTGCCCGGAGGTTTTTGTATCCTTTCCTAGAAATACTAAGCTGGCAAGAATCAATAAATTTCCTTGAAATCTTTAAAAAAAAAAAAAA
